# Supplementary material for: Chemogenomic Screening in a Patient‐Derived 3D Fatty Liver Disease Model Reveals the CHRM1‐TRPM8 Axis as a Novel Module for Targeted Intervention
Source: Adv Sci (Weinh). 2024 Nov 28;12(3):2407572. doi: 10.1002/advs.202407572 (PMC11744578; doi:10.1002/advs.202407572)
Supplement: Supplementary file 2 — Supporting Figure and Table [file ADVS-12-2407572-s002.zip]

Archive with 10 entries (10 files):
- Supplementary Figure 1_revision.pdf
- Supplementary Figure 2_revision.pdf
- Supplementary Figure 3_revision.pdf
- Supplementary table 1_revision.docx
- Supplementary table 2_revision.xlsx
- Supplementary Table 3_revision.xlsx
- Supplementary table 4_revision.xlsx
- Supplementary Table 5_revision.xlsx
- Supplementary table 6_revision.xlsx
- Supplementary Table 7_revision.xlsx
