# Supplementary material for: Chemogenomic Screening in a Patient‐Derived 3D Fatty Liver Disease Model Reveals the CHRM1‐TRPM8 Axis as a Novel Module for Targeted Intervention
Source: Adv Sci (Weinh). 2024 Nov 28;12(3):2407572. doi: 10.1002/advs.202407572 (PMC11744578; doi:10.1002/advs.202407572)
Supplement: Supplementary file 2 — Supporting Figure and Table [file ADVS-12-2407572-s002.zip › Supplementary table 2_revision.xlsx]

## Sheet: Table S2
Target family	Target protein	Target domain	Mechanism of actions	Probe	Concentration (uM)
Epigenetics	EP300, CREBBP	HAT-domain	Inhibitor	A-485	0.1
Epigenetics	BRD2/3/4, BRDT (BD2)		Inhibitor	GSK-046	1
Epigenetics	BRD2/3/4, BRDT (BD2)		Inhibitor	GSK-620	1
Epigenetics	BRD2/3/4, BRDT (BD1)		Inhibitor	GSK-778	1
Epigenetics	BRD2/3/4, BRDT (BD1)		Inhibitor	GSK-789	1
Epigenetics	BRD2/3/4, BRDT (BD2)		Inhibitor	GSK-973	1
Epigenetics	KAT6A, KAT6B	AcCoA binding site	Inhibitor	WM-1119	1
GPCR	ADRA1D		Antagonist	(R)-9s	1
GPCR	MRGPRX2	TM5 (Asp184)	Agonist	(R)-ZINC-3573	1
GPCR	EDNRB		Antagonist	A-192621	1
GPCR	EDNRA		Antagonist	ABT-546	0.1
GPCR	DRD4		Agonist	ABT-724	1
GPCR	F2R		Antagonist	BAY-386	1
GPCR	PTGFR		Antagonist	BAY-6672	1
GPCR	GNRHR		Antagonist	BAY-784	0.1
GPCR	LHCGR	Remnants of the rhodopsin binding site	Allosteric antagonist	BAY-899	1
GPCR	CCR1		Antagonist	BI-639667	1
GPCR	PTGDR2		Antagonist	CRTH2 antagonist	1
GPCR	KISS1R	Kisspeptin binding site	Agonist	KISS1-305	0.1
GPCR	CNR1		Inverse agonist	MRL-650	1
GPCR	CHRM1		Positive allosteric modulator	PQCA	1
GPCR	GPR58		Positive allosteric modulator	Ogerin	1
GPCR	PTGER2		Antagonist	PF-04418948	0.1
GPCR	P2RY14		Antagonist	PPTN	1
GPCR	GPR52		Agonist	TP-024	1
GPCR	DRD4	Dopamine binding site	Agonist	UCSF924	1
Ion channel	TRPA1		Antagonist	A-079	1
Ion channel	CFTR		Corrector	A-1596586	1
Ion channel	P2RX4		Inhibitor	BAY-1797	1
Ion channel	TRPA1		Inhibitor	BAY-390	0.1
Ion channel	SLC9A1		Antagonist	BI-9627	1
Ion channel	TRPM8		Antagonist	PF-05105679	1
Kinase	DDR, TRK		Inhibitor	DDR-TRK-1	1
Kinase	JAK-3		Inhibitor	FM-381	1
Kinase	AKT1/2/3		Allosteric inhibitor	MK-2206-2HCL	1
Kinase	CLK1/2/4		Inhibitor	MU1210	1
Kinase	CASK		Inhibitor	NR-162	1
Kinase	PAK1		Allosteric inhibitor	NVS-PAK1-1	1
Kinase	MAP2K1 (MEK1/2)		Allosteric inhibitor	Selumetinib	1
Kinase	AAK1		Inhibitor	SGC-AAK1-1	1
Kinase	CAMMK1/2		Inhibitor	SGC-CAMKK2-1	1
Kinase	CLK1/2/4		Inhibitor	SGC-CLK-1	1
Kinase	LIMK1/2		Allosteric inhibitor	TH-257	1
Kinase	MAP2K1 (MEK1), MAP2K2		Allosteric inhibitor	Trametinib	1
Kinase	AKT1, AKT2		Allosteric inhibitor	BAY-1125976	1
Kinase	PRKAA1, RPS6KA1	ATP-binding domain of PRKAA1	Inhibitor	BAY-3827	1
Kinase	MET	Kinase domain	Inhibitor	BAY-474	1
Kinase	ROCK1/2	Kinase catalytic domain	Inhibitor	BAY-549	0.1
Kinase	TIE1, TEK, DDR1/2	Kinase domain	Inhibitor	BAY-826	0.1
Kinase	MAPK7	Kinase domain	Inhibitor	BAY-885	1
Kinase	TBK1, IKBKE	Kinase domain (ATP site)	Inhibitor	BAY-985	1
Kinase	MAPK1/3	Kinase domain	Inhibitor	ERKi	1
Kinase	MAPK14	Kinase domain (Type 1.5: R-Spine)	Inhibitor (Type 1.5 binding mode)	FS-694	1
Kinase	LRRK2	Active site (Ser935)	Inhibitor	MLi-2	0.1
Kinase	SYK	Kinase domain	Inhibitor	MRL-SYKi	0.1
Kinase	MAPK14	Kinase domain (Type 1: Gly110, Phe169, Lys53; ATP pocket)	Inhibitor (Type 1 binding mode)	Skepinone-L	1
Kinase	DDR1/2, MAPK11, MAPK14	Kinase domain active site (DDR1)	Inhibitor	SR-302	0.1
Kinase	MAPK14	Kinase domain (Type 2: adenin binding site, deep pocket)	Inhibitor (Type 2 binding mode)	SR-318	0.1
Kinase	CLK1/2/3/4	ATP binding site	Inhibitor	T3-CLK	1
Kinase	ACVR1B, TGFBR1	Active site	Inhibitor	TP-008	1
Kinase	RIPK1	Type III binding mode	Inhibitor	TP-030-1	0.1
Kinase	RIPK1	Type III binding mode	Inhibitor	TP-030-2	0.1
Other enzymes	FNTB	Transferase	Inhibitor	ABT-100	1
Other enzymes	BCAT1/2	Substrate site in front of co-factor PLP	Inhibitor	BAY-069	1
Other enzymes	Complex I	Quinone binding site (MT-ND1, NDUFS2/7)	Inhibitor	BAY-179	1
Other enzymes	SOS1	RAS GEF	Inhibitor	BAY-293	1
Other enzymes	ELANE	S1 and S2 pockets	Inhibitor	BAY-678	1
Other enzymes	NUDT1	Active site	Inhibitor	BAY-707	1
Other enzymes	MMP12	Metallopeptidase domain	Inhibitor	BAY-7598	0.1
Other enzymes	SLC2A1		Inhibitor	BAY-876	1
Other enzymes	HCV NS3	Protease & RNA helicase domain	Inhibitor	BI-1230	1
Other enzymes	EPHX2	Catalytic domain	Inhibitor	BI-1935	1
Other enzymes	ENPP2	Catalytic domain: Zn-binding site, hydrophobic pocket	Inhibitor	BI-2545	1
Other enzymes	MMP13	S1' pocket (S1'* side pocket)	Inhibitor	BI-4394	0.1
Other enzymes	ALOX5AP		Inhibitor	BI-665915	0.1
Other enzymes	FASN		Inhibitor	BI-99179	1
Other enzymes	MIF	Tautomerase	Activator	BTZO-1	1
Other enzymes	γ secretase complex		Modulator	GSM1	1
Other enzymes	DHODH		Inhibitor	IPP/CNRS-A017	1
Other enzymes	γ secretase complex	Protease	Inhibitor	MRK-560	0.1
Other enzymes	CYP11B2		Inhibitor	MSD-CYP11B2	1
Other enzymes	MALT1	Interface between caspase and Ig3 domains	Allosteric inhibitor	NVS-MALT1	1
Other enzymes	FAAH	Active site (covalent binding to Ser241)	Inhibitor	PF-04457845	1
Other enzymes	MMP13	Catalytic domain without coordination of catalytic Zn	Inhibitor	T-26c	0.1
Other enzymes	PDE10A	Active site	Inhibitor	THPP-1	1
Other enzymes	METAP2		Inhibitor	TP-004	1
Other enzymes	MGAT2		Inhibitor	TP-020	1
Other targets	BCL2L1	BCL domain (hydrophobic P4 pocket)	Inhibitor	A-1155463	1
Other targets	BCL2		Inhibitor	A-1211212	1
Other targets	ITGAL	I-domain	Inhibitor	BI-1950	1
Other targets	NR3C1		Agonist	BI-653048	1
Other targets	BCL6	Bric-a-brac (BTB) domain	Inhibitor	TP-021	1
