# Supplementary material for: Chemogenomic Screening in a Patient‐Derived 3D Fatty Liver Disease Model Reveals the CHRM1‐TRPM8 Axis as a Novel Module for Targeted Intervention
Source: Adv Sci (Weinh). 2024 Nov 28;12(3):2407572. doi: 10.1002/advs.202407572 (PMC11744578; doi:10.1002/advs.202407572)
Supplement: Supplementary file 2 — Supporting Figure and Table [file ADVS-12-2407572-s002.zip › Supplementary Table 3_revision.xlsx]

## Sheet: Biopsies_up
geneSet	description	link	size	overlap	expect	enrichmentRatio	pValue	FDR	overlapId	userId
R-HSA-166658	Complement cascade	http://reactome.org/PathwayBrowser/#/R-HSA-166658	58	24	2.1815208503679475	11.001499250374813	1.3170236631494702e-19	2.401146163711781e-16	10747;1191;1361;1401;2147;3075;3078;3080;4153;712;713;714;715;716;722;727;729;730;731;732;733;7448;78989;8547	CRP;CLU;CPB2;VTN;C1S;C7;C8G;COLEC11;CFHR1;C1R;CFHR2;C1QA;C1QC;C1QB;MASP2;F2;C4BPA;C5;C8B;C6;MBL2;CFH;FCN3;C8A
R-HSA-211859	Biological oxidations	http://reactome.org/PathwayBrowser/#/R-HSA-211859	222	43	8.349959116925593	5.149725812769291	2.416855725930328e-19	2.401146163711781e-16	10249;1066;123876;124;125;126;127;130;1545;1548;1549;1551;1558;1559;1565;1571;1573;1576;1579;1581;1582;2052;218;2327;2328;2687;284541;2939;2946;348158;4143;54578;54600;54658;57834;6822;7363;7364;7365;84532;8460;8529;92292	GSTA2;CYP2C8;CYP4F2;CYP3A7;CYP2A6;UGT2B10;ADH1C;UGT1A6;ADH4;EPHX1;GGT5;UGT2B4;ACSM2A;ADH1A;CYP4F11;UGT1A1;UGT1A9;GLYATL1;ADH1B;ACSM2B;ALDH3A1;FMO3;ACSS1;ADH6;MAT1A;UGT2B7;CYP2A7;CYP7A1;CYP2D6;SULT2A1;CYP3A4;CYP4A11;CYP2C9;CES1;CYP2E1;FMO2;CYP4A22;CYP2J2;GSTM2;CYP1B1;TPST1;CYP8B1;GLYAT
R-HSA-114608	Platelet degranulation	http://reactome.org/PathwayBrowser/#/R-HSA-114608	129	33	4.852003270645953	6.801314459049545	5.841005783226095e-19	3.868692830423417e-16	1;1191;197;2;213;2243;2244;2266;2335;3082;3273;335;350;3671;3699;3700;3827;5004;5005;5154;5340;5345;5552;5919;6414;6678;6694;7018;7078;7123;7450;83706;948	APOA1;APOH;CLU;ORM1;ALB;HRG;A2M;ORM2;KNG1;TF;A1BG;FGG;ITIH4;FGB;SERPINF2;AHSG;PLG;RARRES2;SELENOP;SPARC;CLEC3B;ISLR;CD36;FN1;ITIH3;TIMP3;SPP2;SRGN;HGF;FGA;PDGFA;VWF;FERMT3
R-HSA-76005	Response to elevated platelet cytosolic Ca2+	http://reactome.org/PathwayBrowser/#/R-HSA-76005	134	33	5.040065412919051	6.5475340687865025	2.0722167846028693e-18	1.0293736877514754e-15	1;1191;197;2;213;2243;2244;2266;2335;3082;3273;335;350;3671;3699;3700;3827;5004;5005;5154;5340;5345;5552;5919;6414;6678;6694;7018;7078;7123;7450;83706;948	APOA1;APOH;CLU;ORM1;ALB;HRG;A2M;ORM2;KNG1;TF;A1BG;FGG;ITIH4;FGB;SERPINF2;AHSG;PLG;RARRES2;SELENOP;SPARC;CLEC3B;ISLR;CD36;FN1;ITIH3;TIMP3;SPP2;SRGN;HGF;FGA;PDGFA;VWF;FERMT3
R-HSA-2173782	Binding and Uptake of Ligands by Scavenger Receptors	http://reactome.org/PathwayBrowser/#/R-HSA-2173782	42	20	1.579721995094031	12.660455486542443	4.9019004781287835e-18	1.9480152500083786e-15	1278;1281;1282;1284;213;2512;259;3039;3040;3043;3240;3263;335;338;348;3512;6288;6678;78989;948	APOA1;HBA2;HBB;AMBP;ALB;HPX;HP;COL3A1;APOE;HBA1;APOB;JCHAIN;SAA1;COL1A2;SPARC;COLEC11;CD36;FTL;COL4A1;COL4A2
R-HSA-9748784	Drug ADME	http://reactome.org/PathwayBrowser/#/R-HSA-9748784	110	28	4.137367130008177	6.767588932806324	3.3595017019187576e-16	1.1125549802854286e-13	10249;1066;10864;123876;124;1558;1559;1565;1571;1576;1645;213;2687;2939;3290;348158;5444;54578;54600;54658;6580;6822;7363;7364;7365;7498;866;92292	ALB;GSTA2;SERPINA6;CYP2C8;UGT2B10;UGT1A6;GGT5;UGT2B4;ACSM2A;ADH1A;SLC22A7;UGT1A1;UGT1A9;GLYATL1;SLC22A1;ACSM2B;HSD11B1;UGT2B7;PON1;CYP2D6;SULT2A1;CYP3A4;AKR1C1;CYP2C9;CES1;CYP2E1;XDH;GLYAT
R-HSA-211945	Phase I - Functionalization of compounds	http://reactome.org/PathwayBrowser/#/R-HSA-211945	106	27	3.9869174161896974	6.772149302707137	1.132211654720494e-15	3.2138636541851734e-13	1066;124;125;126;127;130;1545;1548;1549;1551;1558;1559;1565;1571;1573;1576;1579;1581;1582;2052;218;2327;2328;284541;57834;84532;8529	CYP2C8;CYP4F2;CYP3A7;CYP2A6;ADH1C;ADH4;EPHX1;ADH1A;CYP4F11;ADH1B;ALDH3A1;FMO3;ACSS1;ADH6;CYP2A7;CYP7A1;CYP2D6;CYP3A4;CYP4A11;CYP2C9;CES1;CYP2E1;FMO2;CYP4A22;CYP2J2;CYP1B1;CYP8B1
R-HSA-977606	Regulation of Complement cascade	http://reactome.org/PathwayBrowser/#/R-HSA-977606	47	19	1.76778413736713	10.747918593894543	1.5026258310252672e-15	3.7321469078090074e-13	1191;1361;2147;3075;3078;3080;712;713;714;715;716;722;727;729;730;731;732;733;7448	CLU;CPB2;VTN;C1S;C7;C8G;CFHR1;C1R;CFHR2;C1QA;C1QC;C1QB;F2;C4BPA;C5;C8B;C6;CFH;C8A
R-HSA-9749641	Aspirin ADME	http://reactome.org/PathwayBrowser/#/R-HSA-9749641	44	18	1.6549468520032706	10.876482213438734	6.6021085526989564e-15	1.4575988549125363e-12	10249;1066;10864;123876;1558;1559;1565;1571;1576;213;348158;54578;54600;54658;7363;7364;7365;92292	ALB;CYP2C8;UGT2B10;UGT1A6;UGT2B4;ACSM2A;SLC22A7;UGT1A1;UGT1A9;GLYATL1;ACSM2B;UGT2B7;CYP2D6;CYP3A4;CYP2C9;CES1;CYP2E1;GLYAT
R-HSA-381426	Regulation of Insulin-like Growth Factor (IGF) transport and uptake by Insulin-like Growth Factor Binding Proteins (IGFBPs)	http://reactome.org/PathwayBrowser/#/R-HSA-381426	125	27	4.701553556827474	5.742782608695652	9.128481701090925e-14	1.8138293140067668e-11	1000;116519;197;213;2147;2243;2266;2335;2719;3053;335;336;338;348;3488;3490;3698;3827;4313;462;51156;5340;54587;5624;6694;7018;8404	APOA1;APOA2;ALB;IGFBP7;APOE;KNG1;SERPINC1;TF;APOB;FGG;SERPIND1;AHSG;ITIH2;CDH2;PLG;FN1;MMP2;MXRA8;GPC3;PROC;F2;SPARCL1;SPP2;FGA;APOA5;SERPINA10;IGFBP5
R-HSA-76002	Platelet activation, signaling and aggregation	http://reactome.org/PathwayBrowser/#/R-HSA-76002	263	38	9.892068683565004	3.8414613985782777	6.394118099078253e-13	1.1550102420789535e-10	1;1191;1278;197;2;213;2147;2207;2243;2244;2266;2335;27040;3082;3273;335;350;3671;3699;3700;3827;5004;5005;5154;5340;5345;54518;5552;5919;6414;6678;6694;7018;7078;7123;7450;83706;948	APOA1;APOH;CLU;ORM1;ALB;HRG;A2M;ORM2;KNG1;TF;A1BG;FGG;ITIH4;COL1A2;FGB;SERPINF2;AHSG;PLG;RARRES2;SELENOP;SPARC;CLEC3B;ISLR;CD36;FN1;ITIH3;APBB1IP;F2;TIMP3;SPP2;SRGN;HGF;FCER1G;FGA;PDGFA;VWF;FERMT3;LAT
R-HSA-8957275	Post-translational protein phosphorylation	http://reactome.org/PathwayBrowser/#/R-HSA-8957275	108	24	4.062142273098937	5.908212560386474	1.1641377048482122e-12	1.9276180162778316e-10	1000;116519;197;213;2243;2266;2335;2719;3053;335;336;338;348;3488;3490;3698;3827;462;51156;54587;5624;6694;7018;8404	APOA1;APOA2;ALB;IGFBP7;APOE;KNG1;SERPINC1;TF;APOB;FGG;SERPIND1;AHSG;ITIH2;CDH2;FN1;MXRA8;GPC3;PROC;SPARCL1;SPP2;FGA;APOA5;SERPINA10;IGFBP5
R-HSA-166786	Creation of C4 and C2 activators	http://reactome.org/PathwayBrowser/#/R-HSA-166786	14	10	0.526573998364677	18.990683229813666	4.4561807524101165e-12	6.811100888491462e-10	10747;1401;4153;712;713;714;715;716;78989;8547	CRP;C1S;COLEC11;C1R;C1QA;C1QC;C1QB;MASP2;MBL2;FCN3
R-HSA-8963899	Plasma lipoprotein remodeling	http://reactome.org/PathwayBrowser/#/R-HSA-8963899	34	14	1.2788225674570728	10.947570332480819	6.3894074500827525e-12	9.068394716653163e-10	116519;213;27329;335;336;338;344;345;348;3990;4547;5046;5360;55908	APOA1;APOA2;APOC2;APOC3;ALB;APOE;APOB;ANGPTL8;LIPC;PCSK6;MTTP;APOA5;ANGPTL3;PLTP
R-HSA-140877	Formation of Fibrin Clot (Clotting Cascade)	http://reactome.org/PathwayBrowser/#/R-HSA-140877	39	14	1.4668847097301716	9.544035674470457	5.827283706488233e-11	7.719208483194745e-9	2;2147;2158;2159;2161;2243;2244;2266;3053;3827;462;5270;5624;7450	A2M;KNG1;SERPINC1;FGG;FGB;SERPIND1;F12;PROC;F2;F10;F9;FGA;SERPINE2;VWF
R-HSA-109582	Hemostasis	http://reactome.org/PathwayBrowser/#/R-HSA-109582	621	58	23.35731807031889	2.483161800742141	8.422598529488969e-11	1.0020508768044578e-8	1;1191;1278;197;2;213;2147;2158;2159;2161;2207;2243;2244;2266;2335;2625;2626;27040;2995;3043;3053;3082;3273;335;338;350;3512;3635;3671;3699;3700;3827;462;5004;5005;5154;5270;5340;5345;54518;5552;5624;5739;5919;6414;6678;6694;7018;7078;7123;7450;81704;83706;83953;914;948;962;972	APOA1;HBB;APOH;CLU;ORM1;ALB;HRG;A2M;ORM2;KNG1;SERPINC1;TF;APOB;JCHAIN;A1BG;FGG;ITIH4;COL1A2;FGB;DOCK8;SERPINF2;SERPIND1;AHSG;PLG;RARRES2;SELENOP;SPARC;CLEC3B;ISLR;F12;CD36;FN1;ITIH3;CD74;GATA3;INPP5D;CD48;PROC;APBB1IP;FCAMR;F2;F10;F9;TIMP3;SPP2;SRGN;GATA4;HGF;GYPC;FCER1G;FGA;PDGFA;CD2;SERPINE2;VWF;PTGIR;FERMT3;LAT
R-HSA-2168880	Scavenging of heme from plasma	http://reactome.org/PathwayBrowser/#/R-HSA-2168880	13	9	0.48896156991005724	18.406354515050168	8.652808630151703e-11	1.0020508768044578e-8	213;259;3039;3040;3043;3240;3263;335;3512	APOA1;HBA2;HBB;AMBP;ALB;HPX;HP;HBA1;JCHAIN
R-HSA-202427	Phosphorylation of CD3 and TCR zeta chains	http://reactome.org/PathwayBrowser/#/R-HSA-202427	22	11	0.8274734260016353	13.293478260869565	9.077461390276921e-11	1.0020508768044578e-8	3113;3115;3117;3119;3122;3123;3125;3126;5788;915;916	HLA-DRA;HLA-DQB1;HLA-DRB3;HLA-DRB1;HLA-DPA1;HLA-DPB1;HLA-DQA1;CD3D;HLA-DRB4;CD3E;PTPRC
R-HSA-140837	Intrinsic Pathway of Fibrin Clot Formation	http://reactome.org/PathwayBrowser/#/R-HSA-140837	23	11	0.8650858544562551	12.715500945179585	1.6815020658782002e-10	1.7584971604736756e-8	2;2147;2158;2159;2161;3053;3827;462;5270;5624;7450	A2M;KNG1;SERPINC1;SERPIND1;F12;PROC;F2;F10;F9;SERPINE2;VWF
R-HSA-8963898	Plasma lipoprotein assembly	http://reactome.org/PathwayBrowser/#/R-HSA-8963898	19	10	0.7146361406377759	13.993135011441648	3.470809574929322e-10	3.284046964468839e-8	2;335;336;338;341;344;345;346;348;4547	APOA1;APOA2;APOC2;APOC3;A2M;APOE;APOB;APOC1;MTTP;APOC4
R-HSA-202430	Translocation of ZAP-70 to Immunological synapse	http://reactome.org/PathwayBrowser/#/R-HSA-202430	19	10	0.7146361406377759	13.993135011441648	3.470809574929322e-10	3.284046964468839e-8	3113;3115;3117;3119;3122;3123;3125;3126;915;916	HLA-DRA;HLA-DQB1;HLA-DRB3;HLA-DRB1;HLA-DPA1;HLA-DPB1;HLA-DQA1;CD3D;HLA-DRB4;CD3E
R-HSA-166665	Terminal pathway of complement	http://reactome.org/PathwayBrowser/#/R-HSA-166665	8	7	0.3008994276369583	23.26358695652174	7.84873749511924e-10	7.088837001273604e-8	1191;727;729;730;731;732;733	CLU;C7;C8G;C5;C8B;C6;C8A
R-HSA-174824	Plasma lipoprotein assembly, remodeling, and clearance	http://reactome.org/PathwayBrowser/#/R-HSA-174824	75	17	2.820932134096484	6.0263768115942025	1.7385780715166562e-9	1.50198027308852e-7	116519;2;213;27329;335;336;338;341;344;345;346;348;3990;4547;5046;5360;55908	APOA1;APOA2;APOC2;APOC3;ALB;A2M;APOE;APOB;ANGPTL8;APOC1;LIPC;PCSK6;MTTP;APOA5;ANGPTL3;PLTP;APOC4
R-HSA-211897	Cytochrome P450 - arranged by substrate type	http://reactome.org/PathwayBrowser/#/R-HSA-211897	66	16	2.482420278004906	6.44532279314888	1.8306411640869656e-9	1.515618330433667e-7	1545;1548;1549;1551;1558;1559;1565;1571;1573;1576;1579;1581;1582;284541;57834;8529	CYP2C8;CYP4F2;CYP3A7;CYP2A6;CYP4F11;CYP2A7;CYP7A1;CYP2D6;CYP3A4;CYP4A11;CYP2C9;CYP2E1;CYP4A22;CYP2J2;CYP1B1;CYP8B1
R-HSA-1474244	Extracellular matrix organization	http://reactome.org/PathwayBrowser/#/R-HSA-1474244	300	35	11.283728536385937	3.1018115942028985	2.2141944267595393e-9	1.759841730388482e-7	10516;11117;1278;1281;1282;1284;1289;1292;1307;1513;1634;2;2243;2244;2266;2331;2335;3680;3908;4053;4060;4239;4313;4316;5154;5340;54829;633;6678;7276;7373;7448;7450;7837;9509	TTR;A2M;COL3A1;VTN;BGN;DCN;FGG;COL1A2;FGB;PLG;SPARC;MFAP4;LUM;EMILIN1;FN1;FBLN5;FMOD;MMP2;COL6A2;ADAMTS2;ITGA9;PXDN;COL14A1;MMP7;ASPN;FGA;PDGFA;CTSK;VWF;COL4A1;COL4A2;COL5A1;LAMA2;COL16A1;LTBP2
R-HSA-173623	Classical antibody-mediated complement activation	http://reactome.org/PathwayBrowser/#/R-HSA-173623	6	6	0.22567457072771874	26.58695652173913	2.733850353252503e-9	2.0892925584279704e-7	1401;712;713;714;715;716	CRP;C1S;C1R;C1QA;C1QC;C1QB
R-HSA-166663	Initial triggering of complement	http://reactome.org/PathwayBrowser/#/R-HSA-166663	23	10	0.8650858544562551	11.559546313799622	3.753518897221849e-9	2.663657874564219e-7	10747;1401;4153;712;713;714;715;716;78989;8547	CRP;C1S;COLEC11;C1R;C1QA;C1QC;C1QB;MASP2;MBL2;FCN3
R-HSA-389948	PD-1 signaling	http://reactome.org/PathwayBrowser/#/R-HSA-389948	23	10	0.8650858544562551	11.559546313799622	3.753518897221849e-9	2.663657874564219e-7	3113;3115;3117;3119;3122;3123;3125;3126;915;916	HLA-DRA;HLA-DQB1;HLA-DRB3;HLA-DRB1;HLA-DPA1;HLA-DPB1;HLA-DQA1;CD3D;HLA-DRB4;CD3E
R-HSA-975634	Retinoid metabolism and transport	http://reactome.org/PathwayBrowser/#/R-HSA-975634	44	13	1.6549468520032706	7.855237154150197	4.486100859462464e-9	3.0737525543972126e-7	1109;1645;2719;335;336;338;344;345;348;55937;57016;5950;7276	TTR;AKR1B10;APOA1;APOA2;APOC2;APOC3;RBP4;APOE;APOB;AKR1C4;GPC3;AKR1C1;APOM
R-HSA-3000480	Scavenging by Class A Receptors	http://reactome.org/PathwayBrowser/#/R-HSA-3000480	19	9	0.7146361406377759	12.593821510297484	9.135898291156189e-9	6.051009968175783e-7	1278;1281;1282;1284;2512;335;338;348;78989	APOA1;COL3A1;APOE;APOB;COL1A2;COLEC11;FTL;COL4A1;COL4A2
R-HSA-8963901	Chylomicron remodeling	http://reactome.org/PathwayBrowser/#/R-HSA-8963901	10	7	0.3761242845461979	18.61086956521739	1.1023637311053054e-8	6.844989792832006e-7	116519;335;336;338;344;345;348	APOA1;APOA2;APOC2;APOC3;APOE;APOB;APOA5
R-HSA-8963888	Chylomicron assembly	http://reactome.org/PathwayBrowser/#/R-HSA-8963888	10	7	0.3761242845461979	18.61086956521739	1.1023637311053054e-8	6.844989792832006e-7	335;336;338;344;345;348;4547	APOA1;APOA2;APOC2;APOC3;APOE;APOB;MTTP
R-HSA-6806667	Metabolism of fat-soluble vitamins	http://reactome.org/PathwayBrowser/#/R-HSA-6806667	48	13	1.80539656582175	7.200634057971014	1.4532021892869385e-8	8.750038636706505e-7	1109;1645;2719;335;336;338;344;345;348;55937;57016;5950;7276	TTR;AKR1B10;APOA1;APOA2;APOC2;APOC3;RBP4;APOE;APOB;AKR1C4;GPC3;AKR1C1;APOM
R-HSA-3000178	ECM proteoglycans	http://reactome.org/PathwayBrowser/#/R-HSA-3000178	76	16	2.8585445625511037	5.5972540045766594	1.6401466442490828e-8	9.585209947420374e-7	1278;1281;1282;1284;1289;1292;1634;2331;2335;3680;3908;4060;54829;633;6678;7448	COL3A1;VTN;BGN;DCN;COL1A2;SPARC;LUM;FN1;FMOD;COL6A2;ITGA9;ASPN;COL4A1;COL4A2;COL5A1;LAMA2
R-HSA-202433	Generation of second messenger molecules	http://reactome.org/PathwayBrowser/#/R-HSA-202433	34	11	1.2788225674570728	8.601662404092071	2.4458915130199486e-8	1.3885675532487537e-6	27040;3113;3115;3117;3119;3122;3123;3125;3126;915;916	HLA-DRA;HLA-DQB1;HLA-DRB3;HLA-DRB1;HLA-DPA1;HLA-DPB1;HLA-DQA1;CD3D;HLA-DRB4;CD3E;LAT
R-HSA-2142753	Arachidonic acid metabolism	http://reactome.org/PathwayBrowser/#/R-HSA-2142753	59	14	2.2191332788225675	6.3087693441414885	2.5793896800809634e-8	1.4236798039780206e-6	1545;1558;1559;1573;1579;1582;241;2687;284541;2877;5444;5730;57834;8529	PTGDS;CYP2C8;CYP4F2;GGT5;CYP4F11;ALOX5AP;PON1;CYP4A11;CYP2C9;CYP4A22;CYP2J2;CYP1B1;GPX2;CYP8B1
R-HSA-140875	Common Pathway of Fibrin Clot Formation	http://reactome.org/PathwayBrowser/#/R-HSA-140875	22	9	0.8274734260016353	10.876482213438734	4.447622501222045e-8	2.388493489169785e-6	2147;2159;2243;2244;2266;3053;462;5270;5624	SERPINC1;FGG;FGB;SERPIND1;PROC;F2;F10;FGA;SERPINE2
R-HSA-211981	Xenobiotics	http://reactome.org/PathwayBrowser/#/R-HSA-211981	25	9	0.9403107113654947	9.571304347826088	1.6516887607317824e-7	8.636593598879082e-6	1548;1549;1551;1558;1559;1565;1571;1573;1576	CYP2C8;CYP3A7;CYP2A6;CYP2A7;CYP2D6;CYP3A4;CYP2C9;CYP2E1;CYP2J2
R-HSA-556833	Metabolism of lipids	http://reactome.org/PathwayBrowser/#/R-HSA-556833	746	57	28.058871627146363	2.031443058631542	1.8812455564238065e-7	9.584704924651547e-6	10998;1109;116519;123264;134526;1545;1558;1559;1565;1571;1573;1576;1579;1581;1582;1645;200931;213;2167;2168;2171;241;2638;2687;2819;284541;2877;3158;3290;335;336;339221;3635;38;388121;415;51179;5244;5320;5444;54600;54898;570;5730;57733;57834;64850;6554;6822;7069;79603;84649;84879;8529;8605;866;948	FABP4;APOA1;APOA2;ALB;SERPINA6;PTGDS;CYP2C8;CYP4F2;FABP1;GBA3;HMGCS2;MFSD2A;GPD1;GC;GGT5;ACOT12;FABP5;CYP4F11;UGT1A9;PLA2G2A;ABCB4;CD36;AKR1C4;ETNPPL;THRSP;HSD11B1;BAAT;ALOX5AP;SLC51B;INPP5D;CERS4;PLA2G4C;PON1;CYP7A1;CYP2D6;SULT2A1;CYP3A4;CYP4A11;DGAT2;AKR1C1;CYP2C9;SLC10A1;APOA5;SLC27A5;CYP2E1;ACAT1;CYP4A22;CYP2J2;CYP1B1;ENPP7;GPX2;CYP8B1;ARSL;ELOVL2;HAO2;TNFAIP8L3;SLC51A
R-HSA-9027307	Biosynthesis of maresin-like SPMs	http://reactome.org/PathwayBrowser/#/R-HSA-9027307	6	5	0.22567457072771874	22.155797101449274	4.2757018471054284e-7	2.1239548925496215e-5	1558;1559;1565;1571;1576	CYP2C8;CYP2D6;CYP3A4;CYP2C9;CYP2E1
R-HSA-211935	Fatty acids	http://reactome.org/PathwayBrowser/#/R-HSA-211935	15	7	0.5641864268192968	12.407246376811596	5.016420610969846e-7	2.3316047323509926e-5	1549;1565;1573;1579;284541;57834;8529	CYP4F2;CYP4F11;CYP2A7;CYP2D6;CYP4A11;CYP4A22;CYP2J2
R-HSA-8964058	HDL remodeling	http://reactome.org/PathwayBrowser/#/R-HSA-8964058	10	6	0.3761242845461979	15.952173913043477	5.045747533522531e-7	2.3316047323509926e-5	213;335;344;345;348;5360	APOA1;APOC2;APOC3;ALB;APOE;PLTP
R-HSA-9757110	Prednisone ADME	http://reactome.org/PathwayBrowser/#/R-HSA-9757110	10	6	0.3761242845461979	15.952173913043477	5.045747533522531e-7	2.3316047323509926e-5	1576;1645;213;3290;7364;866	ALB;SERPINA6;HSD11B1;UGT2B7;CYP3A4;AKR1C1
R-HSA-216083	Integrin cell surface interactions	http://reactome.org/PathwayBrowser/#/R-HSA-216083	85	15	3.1970564186426818	4.6918158567774935	5.338965920917156e-7	2.411028473832361e-5	1278;1281;1282;1284;1289;1292;1307;2243;2244;2266;2335;3680;4060;7448;7450	COL3A1;VTN;FGG;COL1A2;FGB;LUM;FN1;COL6A2;ITGA9;FGA;VWF;COL4A1;COL4A2;COL5A1;COL16A1
R-HSA-211999	CYP2E1 reactions	http://reactome.org/PathwayBrowser/#/R-HSA-211999	11	6	0.41373671300081766	14.50197628458498	1.07486258833402e-6	4.746115473377106e-5	1548;1549;1558;1559;1565;1571	CYP2C8;CYP2A6;CYP2A7;CYP2D6;CYP2C9;CYP2E1
R-HSA-9662001	Defective factor VIII causes hemophilia A	http://reactome.org/PathwayBrowser/#/R-HSA-9662001	7	5	0.2632869991823385	18.990683229813666	1.4501741419424739e-6	6.26412178269499e-5	2147;2158;2159;7450;8460	F2;F10;F9;VWF;TPST1
R-HSA-71384	Ethanol oxidation	http://reactome.org/PathwayBrowser/#/R-HSA-71384	12	6	0.4513491414554375	13.293478260869565	2.0815966062284074e-6	8.8002818225018e-5	124;125;126;127;130;84532	ADH1C;ADH4;ADH1A;ADH1B;ACSS1;ADH6
R-HSA-156580	Phase II - Conjugation of compounds	http://reactome.org/PathwayBrowser/#/R-HSA-156580	109	16	4.0997547015535565	3.902672516952533	2.8916769472814344e-6	1.1970337696350439e-4	10249;123876;2687;2939;2946;348158;4143;54578;54600;54658;6822;7363;7364;7365;8460;92292	GSTA2;UGT2B10;UGT1A6;GGT5;UGT2B4;ACSM2A;UGT1A1;UGT1A9;GLYATL1;ACSM2B;MAT1A;UGT2B7;SULT2A1;GSTM2;TPST1;GLYAT
R-HSA-9018682	Biosynthesis of maresins	http://reactome.org/PathwayBrowser/#/R-HSA-9018682	8	5	0.3008994276369583	16.616847826086957	3.7475314019243035e-6	1.5196622235966515e-4	1558;1559;1565;1571;1576	CYP2C8;CYP2D6;CYP3A4;CYP2C9;CYP2E1
R-HSA-194068	Bile acid and bile salt metabolism	http://reactome.org/PathwayBrowser/#/R-HSA-194068	45	10	1.6925592804578904	5.908212560386474	4.977302882536826e-6	1.9779801655201346e-4	10998;1109;123264;1581;1582;1645;200931;213;570;6554	ALB;AKR1C4;BAAT;SLC51B;CYP7A1;AKR1C1;SLC10A1;SLC27A5;CYP8B1;SLC51A
R-HSA-2187338	Visual phototransduction	http://reactome.org/PathwayBrowser/#/R-HSA-2187338	104	15	3.911692559280458	3.8346571906354514	7.366392510403639e-6	2.8458680479455443e-4	1109;1645;2719;335;336;338;344;345;348;55937;57016;5950;7276;8608;8630	TTR;AKR1B10;APOA1;APOA2;APOC2;APOC3;RBP4;APOE;APOB;HSD17B6;AKR1C4;RDH16;GPC3;AKR1C1;APOM
R-HSA-5686938	Regulation of TLR by endogenous ligand	http://reactome.org/PathwayBrowser/#/R-HSA-5686938	21	7	0.7898609975470156	8.862318840579709	7.447666758589246e-6	2.8458680479455443e-4	2243;2244;2266;338;3929;6279;948	APOB;FGG;FGB;CD36;S100A8;LBP;FGA
R-HSA-2142816	Synthesis of (16-20)-hydroxyeicosatetraenoic acids (HETE)	http://reactome.org/PathwayBrowser/#/R-HSA-2142816	9	5	0.3385118560915781	14.770531400966185	8.171390549754839e-6	3.0067690782153457e-4	1545;1558;1559;1579;8529	CYP2C8;CYP4F2;CYP4A11;CYP2C9;CYP1B1
R-HSA-1247673	Erythrocytes take up oxygen and release carbon dioxide	http://reactome.org/PathwayBrowser/#/R-HSA-1247673	9	5	0.3385118560915781	14.770531400966185	8.171390549754839e-6	3.0067690782153457e-4	3039;3040;3043;358;760	AQP1;HBA2;HBB;HBA1;CA2
R-HSA-186797	Signaling by PDGF	http://reactome.org/PathwayBrowser/#/R-HSA-186797	58	11	2.1815208503679475	5.042353823088456	8.617026161736244e-6	3.1130965424308935e-4	1281;1282;1284;1289;1292;5154;5156;5159;5340;7058;80310	COL3A1;PLG;PDGFRB;COL6A2;PDGFRA;THBS2;PDGFD;PDGFA;COL4A1;COL4A2;COL5A1
R-HSA-8866423	VLDL assembly	http://reactome.org/PathwayBrowser/#/R-HSA-8866423	5	4	0.18806214227309895	21.269565217391303	9.573640212173443e-6	3.396932696712255e-4	338;341;346;4547	APOB;APOC1;MTTP;APOC4
R-HSA-372708	p130Cas linkage to MAPK signaling for integrins	http://reactome.org/PathwayBrowser/#/R-HSA-372708	15	6	0.5641864268192968	10.634782608695653	1.0238197048417614e-5	3.4483188247884356e-4	2243;2244;2266;2335;54518;7450	FGG;FGB;FN1;APBB1IP;FGA;VWF
R-HSA-354194	GRB2:SOS provides linkage to MAPK signaling for Integrins	http://reactome.org/PathwayBrowser/#/R-HSA-354194	15	6	0.5641864268192968	10.634782608695653	1.0238197048417614e-5	3.4483188247884356e-4	2243;2244;2266;2335;54518;7450	FGG;FGB;FN1;APBB1IP;FGA;VWF
R-HSA-380108	Chemokine receptors bind chemokines	http://reactome.org/PathwayBrowser/#/R-HSA-380108	59	11	2.2191332788225675	4.9568901989683125	1.0239094648340096e-5	3.4483188247884356e-4	3627;4283;6347;6351;6352;6360;6363;6366;6372;6376;6387	CXCL10;CCL19;CCL21;CXCL12;CCL16;CXCL9;CCL2;CXCL6;CCL5;CCL4;CX3CL1
R-HSA-9651496	Defects of contact activation system (CAS) and kallikrein/kinin system (KKS)	http://reactome.org/PathwayBrowser/#/R-HSA-9651496	16	6	0.6017988552739166	9.970108695652174	1.5863289733353215e-5	5.167271590192269e-4	2147;2158;2159;2161;7450;8460	F12;F2;F10;F9;VWF;TPST1
R-HSA-9671793	Diseases of hemostasis	http://reactome.org/PathwayBrowser/#/R-HSA-9671793	16	6	0.6017988552739166	9.970108695652174	1.5863289733353215e-5	5.167271590192269e-4	2147;2158;2159;2161;7450;8460	F12;F2;F10;F9;VWF;TPST1
R-HSA-1442490	Collagen degradation	http://reactome.org/PathwayBrowser/#/R-HSA-1442490	64	11	2.4071954210956665	4.569633152173913	2.2969810637441704e-5	7.361453828483333e-4	1278;1281;1282;1284;1289;1292;1307;1513;4313;4316;7373	COL3A1;COL1A2;MMP2;COL6A2;COL14A1;MMP7;CTSK;COL4A1;COL4A2;COL5A1;COL16A1
R-HSA-3000471	Scavenging by Class B Receptors	http://reactome.org/PathwayBrowser/#/R-HSA-3000471	6	4	0.22567457072771874	17.724637681159418	2.7865780266784704e-5	8.788778633349398e-4	335;338;6288;948	APOA1;APOB;SAA1;CD36
R-HSA-159418	Recycling of bile acids and salts	http://reactome.org/PathwayBrowser/#/R-HSA-159418	18	6	0.6770237121831562	8.86231884057971	3.44879999793714e-5	0.0010707446243595465	10998;123264;200931;213;570;6554	ALB;BAAT;SLC51B;SLC10A1;SLC27A5;SLC51A
R-HSA-211979	Eicosanoids	http://reactome.org/PathwayBrowser/#/R-HSA-211979	12	5	0.4513491414554375	11.077898550724637	4.675484724292277e-5	0.0014076042647225386	1579;1582;284541;57834;8529	CYP4F2;CYP4F11;CYP4A11;CYP4A22;CYP8B1
R-HSA-211958	Miscellaneous substrates	http://reactome.org/PathwayBrowser/#/R-HSA-211958	12	5	0.4513491414554375	11.077898550724637	4.675484724292277e-5	0.0014076042647225386	1565;1579;284541;57834;8529	CYP4F2;CYP4F11;CYP2D6;CYP4A11;CYP4A22
R-HSA-8963889	Assembly of active LPL and LIPC lipase complexes	http://reactome.org/PathwayBrowser/#/R-HSA-8963889	19	6	0.7146361406377759	8.39588100686499	4.8815288357843584e-5	0.0014264114406916941	116519;27329;344;3990;5046;55908	APOC2;ANGPTL8;LIPC;PCSK6;APOA5;ANGPTL3
R-HSA-9018678	Biosynthesis of specialized proresolving mediators (SPMs)	http://reactome.org/PathwayBrowser/#/R-HSA-9018678	19	6	0.7146361406377759	8.39588100686499	4.8815288357843584e-5	0.0014264114406916941	1558;1559;1565;1571;1576;241	CYP2C8;ALOX5AP;CYP2D6;CYP3A4;CYP2C9;CYP2E1
R-HSA-3000171	Non-integrin membrane-ECM interactions	http://reactome.org/PathwayBrowser/#/R-HSA-3000171	59	10	2.2191332788225675	4.50626381724392	6.12179802445494e-5	0.001762900387622024	1278;1281;1282;1284;1289;2335;3908;5154;7276;7448	TTR;COL3A1;VTN;COL1A2;FN1;PDGFA;COL4A1;COL4A2;COL5A1;LAMA2
R-HSA-1237044	Erythrocytes take up carbon dioxide and release oxygen	http://reactome.org/PathwayBrowser/#/R-HSA-1237044	13	5	0.48896156991005724	10.225752508361204	7.363701136550125e-5	0.0020607991772288873	3039;3040;3043;358;760	AQP1;HBA2;HBB;HBA1;CA2
R-HSA-1480926	O2/CO2 exchange in erythrocytes	http://reactome.org/PathwayBrowser/#/R-HSA-1480926	13	5	0.48896156991005724	10.225752508361204	7.363701136550125e-5	0.0020607991772288873	3039;3040;3043;358;760	AQP1;HBA2;HBB;HBA1;CA2
R-HSA-71291	Metabolism of amino acids and derivatives	http://reactome.org/PathwayBrowser/#/R-HSA-71291	375	30	14.10466067048242	2.1269565217391304	7.836250577016344e-5	0.0021625874856293715	10841;10993;11185;130013;1373;1428;1610;1621;1733;189;2184;23743;2731;3242;38;383;4143;5009;5053;51268;54363;5625;58510;635;6539;6898;6999;79814;8659;875	HPD;DIO1;ARG1;AGXT;PAH;TDO2;HAO1;FTCD;SDS;INMT;OTC;BHMT;ACMSD;TAT;PRODH2;PIPOX;DAO;MAT1A;BHMT2;GLDC;PRODH;SLC6A12;CBS;ACAT1;CRYM;ALDH4A1;AGMAT;DBH;CPS1;FAH
R-HSA-76009	Platelet Aggregation (Plug Formation)	http://reactome.org/PathwayBrowser/#/R-HSA-76009	39	8	1.4668847097301716	5.453734671125976	8.253056188774022e-5	0.002246414061245751	1278;2147;2243;2244;2266;2335;54518;7450	FGG;COL1A2;FGB;FN1;APBB1IP;F2;FGA;VWF
R-HSA-2142691	Synthesis of Leukotrienes (LT) and Eoxins (EX)	http://reactome.org/PathwayBrowser/#/R-HSA-2142691	21	6	0.7898609975470156	7.596273291925466	9.15733991520436e-5	0.0024588695150690623	1579;241;2687;284541;57834;8529	CYP4F2;GGT5;CYP4F11;ALOX5AP;CYP4A11;CYP4A22
R-HSA-168249	Innate Immune System	http://reactome.org/PathwayBrowser/#/R-HSA-168249	1068	64	40.170073589533935	1.593225858980622	1.0650750910991726e-4	0.0028217389413520743	1;10462;10747;10875;1116;114770;116842;1191;1361;1401;1513;197;2147;2171;2205;2207;2212;2243;2244;2266;2512;27040;290;3043;3075;3078;3080;3240;338;383;3929;4153;4332;5004;5005;5320;5788;6039;6279;6288;684;712;713;714;715;716;722;727;7276;729;730;7305;731;732;733;7448;7456;78989;83716;8547;948;9535;963;9636	TTR;CRP;HBB;CLU;ORM1;BST2;CPB2;CHI3L1;HP;ORM2;VTN;C1S;LEAP2;APOB;C7;A1BG;SAA1;FGG;FGB;AHSG;TYROBP;FABP5;ARG1;GMFG;C8G;COLEC11;PLA2G2A;CFHR1;C1R;CD36;CFHR2;C1QA;C1QC;C1QB;S100A8;LBP;CD53;PGLYRP2;MASP2;F2;C4BPA;C5;ANPEP;CLEC10A;FCER1G;FGA;FCER1A;ISG15;CRISPLD2;C8B;FTL;CTSK;C6;RNASE6;WIPF1;MBL2;LAT;CFH;FCGR2A;PTPRC;FGL2;FCN3;MNDA;C8A
R-HSA-8978868	Fatty acid metabolism	http://reactome.org/PathwayBrowser/#/R-HSA-8978868	177	18	6.657399836467702	2.7037582903463524	1.1909543719645654e-4	0.0030792374371888913	134526;1545;1558;1559;1573;1579;1582;241;2687;284541;2877;51179;5444;54898;5730;57834;7069;8529	PTGDS;CYP2C8;CYP4F2;GGT5;ACOT12;CYP4F11;THRSP;ALOX5AP;PON1;CYP4A11;CYP2C9;CYP4A22;CYP2J2;CYP1B1;GPX2;CYP8B1;ELOVL2;HAO2
R-HSA-177128	Conjugation of salicylate with glycine	http://reactome.org/PathwayBrowser/#/R-HSA-177128	8	4	0.3008994276369583	13.293478260869565	1.2242564546448032e-4	0.0030792374371888913	10249;123876;348158;92292	ACSM2A;GLYATL1;ACSM2B;GLYAT
R-HSA-166662	Lectin pathway of complement activation	http://reactome.org/PathwayBrowser/#/R-HSA-166662	8	4	0.3008994276369583	13.293478260869565	1.2242564546448032e-4	0.0030792374371888913	10747;4153;78989;8547	COLEC11;MASP2;MBL2;FCN3
R-HSA-2142670	Synthesis of epoxy (EET) and dihydroxyeicosatrienoic acids (DHET)	http://reactome.org/PathwayBrowser/#/R-HSA-2142670	8	4	0.3008994276369583	13.293478260869565	1.2242564546448032e-4	0.0030792374371888913	1545;1558;1559;1573	CYP2C8;CYP2C9;CYP2J2;CYP1B1
R-HSA-909733	Interferon alpha/beta signaling	http://reactome.org/PathwayBrowser/#/R-HSA-909733	77	11	2.8961569910057237	3.798136645962733	1.3306712741759043e-4	0.0033050547772344023	2537;3134;3429;3434;3437;4599;4600;4939;54739;684;9636	BST2;XAF1;IFI27;IFIT1;OAS2;ISG15;IFI6;MX2;HLA-F;IFIT3;MX1
R-HSA-8948216	Collagen chain trimerization	http://reactome.org/PathwayBrowser/#/R-HSA-8948216	44	8	1.6549468520032706	4.83399209486166	2.0165412315669223e-4	0.004946749910028981	1278;1281;1282;1284;1289;1292;1307;7373	COL3A1;COL1A2;COL6A2;COL14A1;COL4A1;COL4A2;COL5A1;COL16A1
R-HSA-193368	Synthesis of bile acids and bile salts via 7alpha-hydroxycholesterol	http://reactome.org/PathwayBrowser/#/R-HSA-193368	24	6	0.902698282910875	6.646739130434782	2.0636527438503015e-4	0.004998568484223436	10998;1109;1581;1582;1645;570	AKR1C4;BAAT;CYP7A1;AKR1C1;SLC27A5;CYP8B1
R-HSA-156587	Amino Acid conjugation	http://reactome.org/PathwayBrowser/#/R-HSA-156587	9	4	0.3385118560915781	11.816425120772948	2.1382904940059995e-4	0.004998568484223436	10249;123876;348158;92292	ACSM2A;GLYATL1;ACSM2B;GLYAT
R-HSA-159424	Conjugation of carboxylic acids	http://reactome.org/PathwayBrowser/#/R-HSA-159424	9	4	0.3385118560915781	11.816425120772948	2.1382904940059995e-4	0.004998568484223436	10249;123876;348158;92292	ACSM2A;GLYATL1;ACSM2B;GLYAT
R-HSA-159763	Transport of gamma-carboxylated protein precursors from the endoplasmic reticulum to the Golgi apparatus	http://reactome.org/PathwayBrowser/#/R-HSA-159763	9	4	0.3385118560915781	11.816425120772948	2.1382904940059995e-4	0.004998568484223436	2147;2158;2159;5624	PROC;F2;F10;F9
R-HSA-388841	Costimulation by the CD28 family	http://reactome.org/PathwayBrowser/#/R-HSA-388841	69	10	2.595257563368765	3.8531821045998744	2.3698347817182702e-4	0.005475420594504887	3113;3115;3117;3119;3122;3123;3125;3126;915;916	HLA-DRA;HLA-DQB1;HLA-DRB3;HLA-DRB1;HLA-DPA1;HLA-DPB1;HLA-DQA1;CD3D;HLA-DRB4;CD3E
R-HSA-1474228	Degradation of the extracellular matrix	http://reactome.org/PathwayBrowser/#/R-HSA-1474228	140	15	5.26573998364677	2.8486024844720497	2.4568489239470726e-4	0.005611217025152682	1278;1281;1282;1284;1289;1292;1307;1513;1634;2;2335;4313;4316;5340;7373	A2M;COL3A1;DCN;COL1A2;PLG;FN1;MMP2;COL6A2;COL14A1;MMP7;CTSK;COL4A1;COL4A2;COL5A1;COL16A1
R-HSA-156588	Glucuronidation	http://reactome.org/PathwayBrowser/#/R-HSA-156588	25	6	0.9403107113654947	6.380869565217391	2.6300140549782343e-4	0.005938452190047444	54578;54600;54658;7363;7364;7365	UGT2B10;UGT1A6;UGT2B4;UGT1A1;UGT1A9;UGT2B7
R-HSA-5602498	MyD88 deficiency (TLR2/4)	http://reactome.org/PathwayBrowser/#/R-HSA-5602498	17	5	0.6394112837285364	7.819693094629156	3.125039515876647e-4	0.006899392797829886	2243;2244;2266;6279;948	FGG;FGB;CD36;S100A8;FGA
R-HSA-9018677	Biosynthesis of DHA-derived SPMs	http://reactome.org/PathwayBrowser/#/R-HSA-9018677	17	5	0.6394112837285364	7.819693094629156	3.125039515876647e-4	0.006899392797829886	1558;1559;1565;1571;1576	CYP2C8;CYP2D6;CYP3A4;CYP2C9;CYP2E1
R-HSA-382551	Transport of small molecules	http://reactome.org/PathwayBrowser/#/R-HSA-382551	727	46	27.344235486508584	1.6822558459422283	3.361222923559276e-4	0.007339285658365145	10864;10991;116519;133418;2;200010;213;23460;2512;27329;283375;3039;3040;3043;335;336;338;341;344;345;346;348;358;366;368;3990;4547;486;5046;51296;51393;5244;5348;5360;55908;59341;6514;6539;6578;6580;7018;7036;760;79901;91319;9154	AQP1;APOA1;HBA2;HBB;FXYD2;APOA2;APOC2;APOC3;ALB;A2M;APOE;HBA1;TF;APOB;ANGPTL8;APOC1;DERL3;SLC22A7;ABCB4;LIPC;SLC22A1;FXYD1;SLC15A3;SLC6A12;SLC39A5;PCSK6;ABCC6;TFR2;MTTP;EMB;SLC5A9;SLC28A1;SLC38A3;APOA5;FTL;AQP9;TRPV2;CYBRD1;TRPV4;ANGPTL3;PLTP;ABCA6;CA2;SLC2A2;SLCO2A1;APOC4
R-HSA-159740	Gamma-carboxylation of protein precursors	http://reactome.org/PathwayBrowser/#/R-HSA-159740	10	4	0.3761242845461979	10.634782608695652	3.4582294476413457e-4	0.007388711733831564	2147;2158;2159;5624	PROC;F2;F10;F9
R-HSA-159782	Removal of aminoterminal propeptides from gamma-carboxylated proteins	http://reactome.org/PathwayBrowser/#/R-HSA-159782	10	4	0.3761242845461979	10.634782608695652	3.4582294476413457e-4	0.007388711733831564	2147;2158;2159;5624	PROC;F2;F10;F9
R-HSA-354192	Integrin signaling	http://reactome.org/PathwayBrowser/#/R-HSA-354192	27	6	1.0155355682747342	5.908212560386474	4.1242547934403404e-4	0.008717972632516975	2243;2244;2266;2335;54518;7450	FGG;FGB;FN1;APBB1IP;FGA;VWF
R-HSA-5603041	IRAK4 deficiency (TLR2/4)	http://reactome.org/PathwayBrowser/#/R-HSA-5603041	18	5	0.6770237121831562	7.385265700483092	4.194331637545943e-4	0.00873234520343469	2243;2244;2266;6279;948	FGG;FGB;CD36;S100A8;FGA
R-HSA-2022090	Assembly of collagen fibrils and other multimeric structures	http://reactome.org/PathwayBrowser/#/R-HSA-2022090	61	9	2.294358135731807	3.9226657163221668	4.2189488652729246e-4	0.00873234520343469	1278;1281;1282;1284;1289;1292;4316;7373;7837	COL3A1;COL1A2;COL6A2;PXDN;COL14A1;MMP7;COL4A1;COL4A2;COL5A1
R-HSA-8963684	Tyrosine catabolism	http://reactome.org/PathwayBrowser/#/R-HSA-8963684	5	3	0.18806214227309895	15.952173913043477	4.992333114579487e-4	0.010122210100683104	2184;3242;6898	HPD;TAT;FAH
R-HSA-8964026	Chylomicron clearance	http://reactome.org/PathwayBrowser/#/R-HSA-8964026	5	3	0.18806214227309895	15.952173913043477	4.992333114579487e-4	0.010122210100683104	338;348;3990	APOE;APOB;LIPC
R-HSA-159854	Gamma-carboxylation, transport, and amino-terminal cleavage of proteins	http://reactome.org/PathwayBrowser/#/R-HSA-159854	11	4	0.41373671300081766	9.66798418972332	5.273554887446959e-4	0.010374805506294167	2147;2158;2159;5624	PROC;F2;F10;F9
R-HSA-8963691	Phenylalanine and tyrosine metabolism	http://reactome.org/PathwayBrowser/#/R-HSA-8963691	11	4	0.41373671300081766	9.66798418972332	5.273554887446959e-4	0.010374805506294167	2184;3242;5053;6898	HPD;PAH;TAT;FAH
R-HSA-5661231	Metallothioneins bind metals	http://reactome.org/PathwayBrowser/#/R-HSA-5661231	11	4	0.41373671300081766	9.66798418972332	5.273554887446959e-4	0.010374805506294167	4493;4495;4496;4499	MT1G;MT1M;MT1E;MT1H
R-HSA-1474290	Collagen formation	http://reactome.org/PathwayBrowser/#/R-HSA-1474290	90	11	3.385118560915781	3.2495169082125606	5.349812391906187e-4	0.010421644335997642	1278;1281;1282;1284;1289;1292;1307;4316;7373;7837;9509	COL3A1;COL1A2;COL6A2;ADAMTS2;PXDN;COL14A1;MMP7;COL4A1;COL4A2;COL5A1;COL16A1
R-HSA-202403	TCR signaling	http://reactome.org/PathwayBrowser/#/R-HSA-202403	120	13	4.513491414554374	2.880253623188406	5.649733312563965e-4	0.010890467382186374	27040;3113;3115;3117;3119;3122;3123;3125;3126;3635;5788;915;916	HLA-DRA;HLA-DQB1;HLA-DRB3;HLA-DRB1;HLA-DPA1;HLA-DPB1;HLA-DQA1;CD3D;HLA-DRB4;INPP5D;CD3E;LAT;PTPRC
R-HSA-1280215	Cytokine Signaling in Immune system	http://reactome.org/PathwayBrowser/#/R-HSA-1280215	787	48	29.600981193785774	1.6215678691784983	5.700093647445309e-4	0.010890467382186374	1026;10437;1278;1438;146433;2335;2537;2625;2690;2939;3082;3113;3115;3117;3119;3122;3123;3125;3126;3134;3429;3434;3437;3575;3627;3635;3929;3936;4313;4599;4600;4692;4939;4982;54739;6288;6347;6351;6352;6363;684;7431;7850;9235;939;9466;948;9636	HLA-DRA;HLA-DQB1;HLA-DRB3;CXCL10;GSTA2;BST2;CCL19;HLA-DRB1;HLA-DPA1;SAA1;COL1A2;XAF1;HLA-DPB1;HLA-DQA1;IL1R2;CD36;TNFRSF11B;HLA-DRB4;IFI30;FN1;MMP2;IFI27;NDN;IFIT1;CSF2RA;OAS2;LBP;IL32;GATA3;INPP5D;LCP1;HGF;IL7R;VIM;ISG15;CCL2;CDKN1A;IFI6;CCL5;MX2;HLA-F;CD27;CCL4;IL34;IFIT3;GHR;IL27RA;MX1
R-HSA-9753281	Paracetamol ADME	http://reactome.org/PathwayBrowser/#/R-HSA-9753281	29	6	1.0907604251839738	5.500749625187407	6.209983024444015e-4	0.011751653590066913	1571;2687;54578;54600;54658;6822	UGT1A6;GGT5;UGT1A1;UGT1A9;SULT2A1;CYP2E1
R-HSA-2132295	MHC class II antigen presentation	http://reactome.org/PathwayBrowser/#/R-HSA-2132295	123	13	4.626328699918234	2.810003534817957	7.156011568153235e-4	0.013414146213132526	10437;1513;3111;3113;3115;3117;3119;3122;3123;3125;3126;8722;972	HLA-DRA;HLA-DQB1;HLA-DRB3;HLA-DRB1;HLA-DPA1;HLA-DPB1;HLA-DQA1;HLA-DOA;HLA-DRB4;IFI30;CD74;CTSK;CTSF
R-HSA-6785807	Interleukin-4 and Interleukin-13 signaling	http://reactome.org/PathwayBrowser/#/R-HSA-6785807	108	12	4.062142273098937	2.954106280193237	7.272214874348816e-4	0.013504570986290747	1026;1278;2335;2625;3082;3929;4313;4692;6288;6347;7431;948	SAA1;COL1A2;CD36;FN1;MMP2;NDN;LBP;GATA3;HGF;VIM;CCL2;CDKN1A
R-HSA-8874081	MET activates PTK2 signaling	http://reactome.org/PathwayBrowser/#/R-HSA-8874081	30	6	1.1283728536385935	5.317391304347827	7.519435526761731e-4	0.013834368881181074	1278;1281;1289;2335;3082;3908	COL3A1;COL1A2;FN1;HGF;COL5A1;LAMA2
R-HSA-1650814	Collagen biosynthesis and modifying enzymes	http://reactome.org/PathwayBrowser/#/R-HSA-1650814	67	9	2.5200327064595256	3.5713822193380924	8.528270423818454e-4	0.015546489295529603	1278;1281;1282;1284;1289;1292;1307;7373;9509	COL3A1;COL1A2;COL6A2;ADAMTS2;COL14A1;COL4A1;COL4A2;COL5A1;COL16A1
R-HSA-389661	Glyoxylate metabolism and glycine degradation	http://reactome.org/PathwayBrowser/#/R-HSA-389661	31	6	1.1659852820932135	5.14586255259467	9.032373869918627e-4	0.0163157517086621	1610;189;2731;54363;58510;8659	AGXT;HAO1;PRODH2;DAO;GLDC;ALDH4A1
R-HSA-877300	Interferon gamma signaling	http://reactome.org/PathwayBrowser/#/R-HSA-877300	96	11	3.6107931316435	3.0464221014492754	9.271629060112656e-4	0.016597051299498962	10437;3113;3115;3117;3119;3122;3123;3125;3126;3134;4939	HLA-DRA;HLA-DQB1;HLA-DRB3;HLA-DRB1;HLA-DPA1;HLA-DPB1;HLA-DQA1;HLA-DRB4;IFI30;OAS2;HLA-F
R-HSA-177135	Conjugation of benzoate with glycine	http://reactome.org/PathwayBrowser/#/R-HSA-177135	6	3	0.22567457072771874	13.293478260869565	9.706008426694277e-4	0.016917402406878536	10249;348158;92292	GLYATL1;ACSM2B;GLYAT
R-HSA-6806942	MET Receptor Activation	http://reactome.org/PathwayBrowser/#/R-HSA-6806942	6	3	0.22567457072771874	13.293478260869565	9.706008426694277e-4	0.016917402406878536	3082;3083;3249	HPN;HGF;HGFAC
R-HSA-8964046	VLDL clearance	http://reactome.org/PathwayBrowser/#/R-HSA-8964046	6	3	0.22567457072771874	13.293478260869565	9.706008426694277e-4	0.016917402406878536	338;341;346	APOB;APOC1;APOC4
R-HSA-75205	Dissolution of Fibrin Clot	http://reactome.org/PathwayBrowser/#/R-HSA-75205	13	4	0.48896156991005724	8.180602006688963	0.001076108608668965	0.018593285264567244	3273;5270;5340;5345	HRG;SERPINF2;PLG;SERPINE2
R-HSA-202424	Downstream TCR signaling	http://reactome.org/PathwayBrowser/#/R-HSA-202424	98	11	3.6860179885527393	2.9842502218278613	0.0011015899239181187	0.018869475679528465	3113;3115;3117;3119;3122;3123;3125;3126;3635;915;916	HLA-DRA;HLA-DQB1;HLA-DRB3;HLA-DRB1;HLA-DPA1;HLA-DPB1;HLA-DQA1;CD3D;HLA-DRB4;INPP5D;CD3E
R-HSA-5365859	RA biosynthesis pathway	http://reactome.org/PathwayBrowser/#/R-HSA-5365859	22	5	0.8274734260016353	6.042490118577075	0.0011385183848798548	0.019335350690224542	124;126;127;64577;8608	ADH1C;ADH4;ADH1A;RDH16;ALDH8A1
R-HSA-193775	Synthesis of bile acids and bile salts via 24-hydroxycholesterol	http://reactome.org/PathwayBrowser/#/R-HSA-193775	14	4	0.526573998364677	7.596273291925466	0.0014621431506308383	0.02441410454036534	10998;1109;1582;1645	AKR1C4;AKR1C1;SLC27A5;CYP8B1
R-HSA-5660526	Response to metal ions	http://reactome.org/PathwayBrowser/#/R-HSA-5660526	14	4	0.526573998364677	7.596273291925466	0.0014621431506308383	0.02441410454036534	4493;4495;4496;4499	MT1G;MT1M;MT1E;MT1H
R-HSA-192105	Synthesis of bile acids and bile salts	http://reactome.org/PathwayBrowser/#/R-HSA-192105	34	6	1.2788225674570728	4.6918158567774935	0.0015000172659429551	0.024837785895238766	10998;1109;1581;1582;1645;570	AKR1C4;BAAT;CYP7A1;AKR1C1;SLC27A5;CYP8B1
R-HSA-375276	Peptide ligand-binding receptors	http://reactome.org/PathwayBrowser/#/R-HSA-375276	201	17	7.560098119378577	2.248648064027688	0.0015226474691000737	0.02500413653803179	2147;2359;3627;3827;4283;5020;6288;6347;6351;6352;6360;6363;6366;6372;6376;6387;727	CXCL10;CCL19;KNG1;SAA1;CCL21;CXCL12;CCL16;OXT;F2;C5;CXCL9;CCL2;CXCL6;CCL5;CCL4;CX3CL1;FPR3
R-HSA-193807	Synthesis of bile acids and bile salts via 27-hydroxycholesterol	http://reactome.org/PathwayBrowser/#/R-HSA-193807	15	4	0.5641864268192968	7.089855072463768	0.0019351354664449293	0.03132977918845219	1109;1581;1582;1645	AKR1C4;CYP7A1;AKR1C1;CYP8B1
R-HSA-202733	Cell surface interactions at the vascular wall	http://reactome.org/PathwayBrowser/#/R-HSA-202733	137	13	5.152902698282911	2.522849888924151	0.0019393874384396675	0.03132977918845219	1278;2147;2207;2335;2995;338;3512;3635;5624;83953;914;962;972	APOB;JCHAIN;COL1A2;FN1;CD74;INPP5D;CD48;PROC;FCAMR;F2;GYPC;FCER1G;CD2
R-HSA-6802948	Signaling by high-kinase activity BRAF mutants	http://reactome.org/PathwayBrowser/#/R-HSA-6802948	36	6	1.3540474243663123	4.431159420289855	0.0020390638045027333	0.032674353060862346	2243;2244;2266;2335;54518;7450	FGG;FGB;FN1;APBB1IP;FGA;VWF
R-HSA-8964043	Plasma lipoprotein clearance	http://reactome.org/PathwayBrowser/#/R-HSA-8964043	37	6	1.391659852820932	4.311398354876616	0.0023579160865702716	0.03718396241281849	335;338;341;346;348;3990	APOA1;APOE;APOB;APOC1;LIPC;APOC4
R-HSA-2129379	Molecules associated with elastic fibres	http://reactome.org/PathwayBrowser/#/R-HSA-2129379	37	6	1.391659852820932	4.311398354876616	0.0023579160865702716	0.03718396241281849	10516;11117;2335;4053;4239;7448	VTN;MFAP4;EMILIN1;FN1;FBLN5;LTBP2
R-HSA-3656225	Defective CHST6 causes MCDC1	http://reactome.org/PathwayBrowser/#/R-HSA-3656225	8	3	0.3008994276369583	9.970108695652174	0.00256852306602012	0.039563219629317664	2331;4060;5549	LUM;FMOD;PRELP
R-HSA-3656243	Defective ST3GAL3 causes MCT12 and EIEE15	http://reactome.org/PathwayBrowser/#/R-HSA-3656243	8	3	0.3008994276369583	9.970108695652174	0.00256852306602012	0.039563219629317664	2331;4060;5549	LUM;FMOD;PRELP
R-HSA-3656244	Defective B4GALT1 causes B4GALT1-CDG (CDG-2d)	http://reactome.org/PathwayBrowser/#/R-HSA-3656244	8	3	0.3008994276369583	9.970108695652174	0.00256852306602012	0.039563219629317664	2331;4060;5549	LUM;FMOD;PRELP
R-HSA-913531	Interferon Signaling	http://reactome.org/PathwayBrowser/#/R-HSA-913531	269	20	10.117743254292723	1.9767253919508647	0.0028780302639110442	0.04398958564916342	10437;2537;3113;3115;3117;3119;3122;3123;3125;3126;3134;3429;3434;3437;4599;4600;4939;54739;684;9636	HLA-DRA;HLA-DQB1;HLA-DRB3;BST2;HLA-DRB1;HLA-DPA1;XAF1;HLA-DPB1;HLA-DQA1;HLA-DRB4;IFI30;IFI27;IFIT1;OAS2;ISG15;IFI6;MX2;HLA-F;IFIT3;MX1
R-HSA-3000170	Syndecan interactions	http://reactome.org/PathwayBrowser/#/R-HSA-3000170	27	5	1.0155355682747342	4.923510466988728	0.0029902110115157237	0.04535533801436445	1278;1281;1289;2335;7448	COL3A1;VTN;COL1A2;FN1;COL5A1

## Sheet: Biopsies_down
geneSet	description	link	size	overlap	expect	enrichmentRatio	pValue	FDR	overlapId	userId
R-HSA-70171	Glycolysis	http://reactome.org/PathwayBrowser/#/R-HSA-70171	73	9	1.1937857726901062	7.539041095890411	2.7032718320825932e-6	0.005371401130348113	2026;226;230;23225;3099;5209;5210;5214;5230	ENO2;PFKFB4;ALDOC;PFKFB3;HK2;PGK1;NUP210;PFKP;ALDOA
R-HSA-3000157	Laminin interactions	http://reactome.org/PathwayBrowser/#/R-HSA-3000157	30	6	0.49059689288634506	12.23	7.539567564470608e-6	0.00749056037530155	1287;22795;3339;3691;3914;3918	COL4A5;ITGB4;LAMC2;HSPG2;LAMB3;NID2
R-HSA-70326	Glucose metabolism	http://reactome.org/PathwayBrowser/#/R-HSA-70326	93	9	1.5208503679476697	5.917741935483871	2.0235966007979214e-5	0.0134029548192849	2026;226;230;23225;3099;5209;5210;5214;5230	ENO2;PFKFB4;ALDOC;PFKFB3;HK2;PGK1;NUP210;PFKP;ALDOA
R-HSA-71387	Metabolism of carbohydrates	http://reactome.org/PathwayBrowser/#/R-HSA-71387	299	16	4.889615699100572	3.2722408026755856	3.103558913879179e-5	0.015416928904694822	170384;2026;226;230;23225;2524;2525;3038;3099;3339;5209;5210;5214;5230;6484;6513	ENO2;PFKFB4;ALDOC;HAS3;PFKFB3;SLC2A1;HK2;PGK1;NUP210;FUT3;ST3GAL4;PFKP;FUT2;HSPG2;FUT11;ALDOA
R-HSA-6785807	Interleukin-4 and Interleukin-13 signaling	http://reactome.org/PathwayBrowser/#/R-HSA-6785807	108	9	1.7661488143908421	5.095833333333333	6.671284210834347e-5	0.026511683453855694	1052;2308;2353;240;3553;3726;6097;7422;9021	FOS;SOCS3;CEBPD;VEGFA;JUNB;RORC;FOXO1;IL1B;ALOX5
R-HSA-187037	Signaling by NTRK1 (TRKA)	http://reactome.org/PathwayBrowser/#/R-HSA-187037	115	9	1.8806214227309894	4.785652173913044	1.0876174974020644e-4	0.036018266122298366	1759;1848;1958;2152;2353;3397;3726;5604;8660	FOS;EGR1;ID1;DNM1;JUNB;MAP2K1;DUSP6;IRS2;F3
FDR 0.1
geneSet	description	link	size	overlap	expect	enrichmentRatio	pValue	FDR	overlapId	userId
R-HSA-70171	Glycolysis	http://reactome.org/PathwayBrowser/#/R-HSA-70171	73	9	1.1937857726901062	7.539041095890411	2.7032718320825932e-6	0.005371401130348113	2026;226;230;23225;3099;5209;5210;5214;5230	ENO2;PFKFB4;ALDOC;PFKFB3;HK2;PGK1;NUP210;PFKP;ALDOA
R-HSA-3000157	Laminin interactions	http://reactome.org/PathwayBrowser/#/R-HSA-3000157	30	6	0.49059689288634506	12.23	7.539567564470608e-6	0.00749056037530155	1287;22795;3339;3691;3914;3918	COL4A5;ITGB4;LAMC2;HSPG2;LAMB3;NID2
R-HSA-70326	Glucose metabolism	http://reactome.org/PathwayBrowser/#/R-HSA-70326	93	9	1.5208503679476697	5.917741935483871	2.0235966007979214e-5	0.0134029548192849	2026;226;230;23225;3099;5209;5210;5214;5230	ENO2;PFKFB4;ALDOC;PFKFB3;HK2;PGK1;NUP210;PFKP;ALDOA
R-HSA-71387	Metabolism of carbohydrates	http://reactome.org/PathwayBrowser/#/R-HSA-71387	299	16	4.889615699100572	3.2722408026755856	3.103558913879179e-5	0.015416928904694822	170384;2026;226;230;23225;2524;2525;3038;3099;3339;5209;5210;5214;5230;6484;6513	ENO2;PFKFB4;ALDOC;HAS3;PFKFB3;SLC2A1;HK2;PGK1;NUP210;FUT3;ST3GAL4;PFKP;FUT2;HSPG2;FUT11;ALDOA
R-HSA-6785807	Interleukin-4 and Interleukin-13 signaling	http://reactome.org/PathwayBrowser/#/R-HSA-6785807	108	9	1.7661488143908421	5.095833333333333	6.671284210834347e-5	0.026511683453855694	1052;2308;2353;240;3553;3726;6097;7422;9021	FOS;SOCS3;CEBPD;VEGFA;JUNB;RORC;FOXO1;IL1B;ALOX5
R-HSA-187037	Signaling by NTRK1 (TRKA)	http://reactome.org/PathwayBrowser/#/R-HSA-187037	115	9	1.8806214227309894	4.785652173913044	1.0876174974020644e-4	0.036018266122298366	1759;1848;1958;2152;2353;3397;3726;5604;8660	FOS;EGR1;ID1;DNM1;JUNB;MAP2K1;DUSP6;IRS2;F3
R-HSA-9037629	Lewis blood group biosynthesis	http://reactome.org/PathwayBrowser/#/R-HSA-9037629	18	4	0.294358135731807	13.588888888888889	1.7690339407031957e-4	0.050215292002532136	170384;2524;2525;6484	FUT3;ST3GAL4;FUT2;FUT11
R-HSA-9683673	Maturation of protein 3a	http://reactome.org/PathwayBrowser/#/R-HSA-9683673	9	3	0.1471790678659035	20.383333333333333	3.3602297371629564e-4	0.06140031478550945	10610;256435;6484	ST6GALNAC3;ST3GAL4;ST6GALNAC2
R-HSA-9694719	Maturation of protein 3a	http://reactome.org/PathwayBrowser/#/R-HSA-9694719	9	3	0.1471790678659035	20.383333333333333	3.3602297371629564e-4	0.06140031478550945	10610;256435;6484	ST6GALNAC3;ST3GAL4;ST6GALNAC2
R-HSA-166520	Signaling by NTRKs	http://reactome.org/PathwayBrowser/#/R-HSA-166520	134	9	2.1913327882256746	4.107089552238806	3.460865718845075e-4	0.06140031478550945	1759;1848;1958;2152;2353;3397;3726;5604;8660	FOS;EGR1;ID1;DNM1;JUNB;MAP2K1;DUSP6;IRS2;F3
R-HSA-3000171	Non-integrin membrane-ECM interactions	http://reactome.org/PathwayBrowser/#/R-HSA-3000171	59	6	0.9648405560098119	6.21864406779661	3.8641027296507536e-4	0.06140031478550945	1287;3339;3691;3914;3918;59277	COL4A5;ITGB4;LAMC2;HSPG2;NTN4;LAMB3
R-HSA-9033658	Blood group systems biosynthesis	http://reactome.org/PathwayBrowser/#/R-HSA-9033658	22	4	0.3597710547833197	11.118181818181817	4.0181143924063846e-4	0.06140031478550945	170384;2524;2525;6484	FUT3;ST3GAL4;FUT2;FUT11
R-HSA-9031628	NGF-stimulated transcription	http://reactome.org/PathwayBrowser/#/R-HSA-9031628	39	5	0.6377759607522485	7.83974358974359	4.0581616418022587e-4	0.06140031478550945	1958;2152;2353;3397;3726	FOS;EGR1;ID1;JUNB;F3
R-HSA-9748784	Drug ADME	http://reactome.org/PathwayBrowser/#/R-HSA-9748784	110	8	1.7988552739165986	4.447272727272727	4.338274133126103e-4	0.06140031478550945	1557;28234;2944;3177;3251;6566;6581;7367	GSTM1;HPRT1;SLCO1B3;UGT2B17;SLC16A1;CYP2C19;SLC29A2;SLC22A3
R-HSA-198725	Nuclear Events (kinase and transcription factor activation)	http://reactome.org/PathwayBrowser/#/R-HSA-198725	61	6	0.9975470155355682	6.0147540983606556	4.6351520975472656e-4	0.06140031478550945	1848;1958;2152;2353;3397;3726	FOS;EGR1;ID1;JUNB;DUSP6;F3
R-HSA-446728	Cell junction organization	http://reactome.org/PathwayBrowser/#/R-HSA-446728	115	8	1.8806214227309894	4.253913043478261	5.844913731666921e-4	0.07258652240513858	1003;137075;3691;3914;3918;51129;7122;9069	ANGPTL4;ITGB4;LAMC2;CLDN23;CDH5;LAMB3;CLDN5;CLDN12
R-HSA-446107	Type I hemidesmosome assembly	http://reactome.org/PathwayBrowser/#/R-HSA-446107	11	3	0.17988552739165986	16.677272727272726	6.442924403842504e-4	0.07325940497617503	3691;3914;3918	ITGB4;LAMC2;LAMB3
R-HSA-1474290	Collagen formation	http://reactome.org/PathwayBrowser/#/R-HSA-1474290	90	7	1.4717906786590351	4.756111111111111	6.636483591198544e-4	0.07325940497617503	1287;3691;3914;3918;5033;5352;55214	P4HA1;PLOD2;COL4A5;ITGB4;LAMC2;P3H2;LAMB3
R-HSA-1500931	Cell-Cell communication	http://reactome.org/PathwayBrowser/#/R-HSA-1500931	153	9	2.5020441537203597	3.597058823529412	9.070798051121265e-4	0.0948614511977787	1003;137075;23607;3691;3914;3918;51129;7122;9069	ANGPTL4;ITGB4;CD2AP;LAMC2;CLDN23;CDH5;LAMB3;CLDN5;CLDN12

## Sheet: Spheroids_up
geneSet	description	link	size	overlap	expect	enrichmentRatio	pValue	FDR	overlapId	userId
R-HSA-168249	Innate Immune System	http://reactome.org/PathwayBrowser/#/R-HSA-168249	1068	39	14.360316162442082	2.715817643486183	4.052291602127261e-9	3.2070200513903924e-6	11322;140885;1520;1794;199675;23646;2495;272;2896;2934;3055;3162;3689;3903;3932;3937;3984;4033;427;4644;4650;51135;51411;5315;5329;5641;5660;5788;58484;6793;6850;7077;713;80301;8514;8566;8635;9402;968	HMOX1;PDXK;CTSS;PSAP;STK10;FTH1;LIMK1;PLD3;SIRPA;GSN;MYO5A;MYO9B;PLEKHO2;LGMN;HCK;MCEMP1;PTPRC;CD68;GRN;LAIR1;SYK;C1QB;NLRC4;PKM;IRAK4;BIN2;ASAH1;RNASET2;LCP2;ITGB2;TIMP2;TMC6;LCK;IRAG2;KCNAB2;PLAUR;AMPD3;GRAP2;DOCK2
R-HSA-6798695	Neutrophil degranulation	http://reactome.org/PathwayBrowser/#/R-HSA-6798695	480	25	6.45407467974925	3.8735219594594597	4.825742201973962e-9	3.2070200513903924e-6	11322;140885;1520;1794;199675;2495;272;2896;2934;3689;3903;4033;427;51411;5315;5329;5660;5788;6793;7077;80301;8514;8566;8635;968	PDXK;CTSS;PSAP;STK10;FTH1;SIRPA;GSN;PLEKHO2;MCEMP1;PTPRC;CD68;GRN;LAIR1;PKM;BIN2;ASAH1;RNASET2;ITGB2;TIMP2;TMC6;IRAG2;KCNAB2;PLAUR;AMPD3;DOCK2
R-HSA-3000178	ECM proteoglycans	http://reactome.org/PathwayBrowser/#/R-HSA-3000178	76	11	1.0218951576269646	10.764313655761026	4.842003097217502e-9	3.2070200513903924e-6	1277;1278;1282;1284;1289;1291;1292;1293;633;6678;7040	SPARC;COL6A1;COL1A1;COL6A2;COL5A1;BGN;TGFB1;COL1A2;COL4A1;COL4A2;COL6A3
R-HSA-1442490	Collagen degradation	http://reactome.org/PathwayBrowser/#/R-HSA-1442490	64	10	0.8605432906332334	11.620565878378377	1.1590664894197153e-8	4.743855029799764e-6	1277;1278;1282;1284;1289;1291;1292;1293;4313;4323	MMP14;COL6A1;COL1A1;COL6A2;COL5A1;COL1A2;COL4A1;MMP2;COL4A2;COL6A3
R-HSA-202433	Generation of second messenger molecules	http://reactome.org/PathwayBrowser/#/R-HSA-202433	34	8	0.45716362314890524	17.49920508744038	1.1937229566682849e-8	4.743855029799764e-6	2533;3115;3117;3119;3127;3932;3937;9402	HLA-DQA1;HLA-DQB1;HLA-DRB5;FYB1;HLA-DPB1;LCP2;LCK;GRAP2
R-HSA-1474244	Extracellular matrix organization	http://reactome.org/PathwayBrowser/#/R-HSA-1474244	300	19	4.033796674843281	4.710202702702703	1.878901834719495e-8	6.222296575979394e-6	1277;1278;1282;1284;1289;1291;1292;1293;1520;3689;4239;4313;4323;633;6678;7040;7077;84034;9672	MMP14;SPARC;CTSS;COL6A1;SDC3;COL1A1;COL6A2;EMILIN2;COL5A1;BGN;TGFB1;COL1A2;ITGB2;TIMP2;COL4A1;MMP2;COL4A2;COL6A3;MFAP4
R-HSA-1280215	Cytokine Signaling in Immune system	http://reactome.org/PathwayBrowser/#/R-HSA-1280215	787	31	10.581993277005543	2.9295047906864933	4.2261437462207656e-8	1.1996210891058086e-5	10068;10382;10538;1278;1435;25939;3055;3115;3117;3119;3127;3162;3560;3635;3689;3932;3936;3965;4313;51135;6772;6850;7040;7431;8519;8660;8718;8764;9402;942;958	HMOX1;IRS2;CD40;IFITM1;TNFRSF14;CSF1;VIM;LGALS9;IL18BP;HCK;LCP1;SYK;HLA-DQA1;HLA-DQB1;IRAK4;HLA-DRB5;STAT1;HLA-DPB1;TGFB1;COL1A2;ITGB2;MMP2;CD86;LCK;SAMHD1;IL2RB;INPP5D;TNFRSF25;GRAP2;BATF;TUBB4A
R-HSA-186797	Signaling by PDGF	http://reactome.org/PathwayBrowser/#/R-HSA-186797	58	9	0.7798673571363678	11.540424044734388	6.840852085573057e-8	1.699096636754208e-5	1282;1284;1289;1291;1292;1293;5159;6772;7058	COL6A1;PDGFRB;COL6A2;COL5A1;STAT1;COL4A1;COL4A2;THBS2;COL6A3
R-HSA-8948216	Collagen chain trimerization	http://reactome.org/PathwayBrowser/#/R-HSA-8948216	44	8	0.5916235123103479	13.522113022113023	1.0401727102837347e-7	2.1390573852593347e-5	1277;1278;1282;1284;1289;1291;1292;1293	COL6A1;COL1A1;COL6A2;COL5A1;COL1A2;COL4A1;COL4A2;COL6A3
R-HSA-2022090	Assembly of collagen fibrils and other multimeric structures	http://reactome.org/PathwayBrowser/#/R-HSA-2022090	61	9	0.8202053238848006	10.972862206468763	1.0765261123600074e-7	2.1390573852593347e-5	1277;1278;1282;1284;1289;1291;1292;1293;1520	CTSS;COL6A1;COL1A1;COL6A2;COL5A1;COL1A2;COL4A1;COL4A2;COL6A3
R-HSA-202427	Phosphorylation of CD3 and TCR zeta chains	http://reactome.org/PathwayBrowser/#/R-HSA-202427	22	6	0.29581175615517397	20.283169533169534	3.3355981818068584e-7	6.02530326113657e-5	3115;3117;3119;3127;3932;5788	PTPRC;HLA-DQA1;HLA-DQB1;HLA-DRB5;HLA-DPB1;LCK
R-HSA-1474228	Degradation of the extracellular matrix	http://reactome.org/PathwayBrowser/#/R-HSA-1474228	140	12	1.8824384482601981	6.3747104247104245	3.720936168658742e-7	6.161250139270767e-5	1277;1278;1282;1284;1289;1291;1292;1293;1520;4313;4323;7077	MMP14;CTSS;COL6A1;COL1A1;COL6A2;COL5A1;COL1A2;TIMP2;COL4A1;MMP2;COL4A2;COL6A3
R-HSA-1280218	Adaptive Immune System	http://reactome.org/PathwayBrowser/#/R-HSA-1280218	768	28	10.326519487598802	2.7114653716216215	1.0377819775097143e-6	1.5862098379321556e-4	10382;1277;1278;1520;23108;2533;3115;3117;3119;3127;3635;3689;3903;3932;3937;4360;5641;57823;5788;6850;8519;8764;925;9402;942;958;972;9902	CD40;IFITM1;TNFRSF14;CTSS;LGMN;COL1A1;PTPRC;LAIR1;SYK;HLA-DQA1;HLA-DQB1;HLA-DRB5;FYB1;HLA-DPB1;COL1A2;CD74;LCP2;ITGB2;MRC1;MRC2;CD86;LCK;SLAMF7;CD8A;RAP1GAP2;INPP5D;GRAP2;TUBB4A
R-HSA-216083	Integrin cell surface interactions	http://reactome.org/PathwayBrowser/#/R-HSA-216083	85	9	1.1429090578722632	7.874642289348172	1.9436704323404933e-6	2.7586236779004e-4	1277;1278;1282;1284;1289;1291;1292;1293;3689	COL6A1;COL1A1;COL6A2;COL5A1;COL1A2;ITGB2;COL4A1;COL4A2;COL6A3
R-HSA-1650814	Collagen biosynthesis and modifying enzymes	http://reactome.org/PathwayBrowser/#/R-HSA-1650814	67	8	0.9008812573816662	8.880193626462283	2.949022564774371e-6	3.90647189080445e-4	1277;1278;1282;1284;1289;1291;1292;1293	COL6A1;COL1A1;COL6A2;COL5A1;COL1A2;COL4A1;COL4A2;COL6A3
R-HSA-1474290	Collagen formation	http://reactome.org/PathwayBrowser/#/R-HSA-1474290	90	9	1.2101390024529846	7.437162162162162	3.149278257793828e-6	3.91100993639771e-4	1277;1278;1282;1284;1289;1291;1292;1293;1520	CTSS;COL6A1;COL1A1;COL6A2;COL5A1;COL1A2;COL4A1;COL4A2;COL6A3
R-HSA-388841	Costimulation by the CD28 family	http://reactome.org/PathwayBrowser/#/R-HSA-388841	69	8	0.9277732352139547	8.622796709753231	3.695843318262743e-6	4.290909301812893e-4	3115;3117;3119;3127;3932;8764;9402;942	TNFRSF14;HLA-DQA1;HLA-DQB1;HLA-DRB5;HLA-DPB1;CD86;LCK;GRAP2
R-HSA-3000480	Scavenging by Class A Receptors	http://reactome.org/PathwayBrowser/#/R-HSA-3000480	19	5	0.25547378940674115	19.571479374110954	4.1030335548286344e-6	4.290909301812893e-4	1277;1278;1282;1284;2495	FTH1;COL1A1;COL1A2;COL4A1;COL4A2
R-HSA-202430	Translocation of ZAP-70 to Immunological synapse	http://reactome.org/PathwayBrowser/#/R-HSA-202430	19	5	0.25547378940674115	19.571479374110954	4.1030335548286344e-6	4.290909301812893e-4	3115;3117;3119;3127;3932	HLA-DQA1;HLA-DQB1;HLA-DRB5;HLA-DPB1;LCK
R-HSA-202403	TCR signaling	http://reactome.org/PathwayBrowser/#/R-HSA-202403	120	10	1.6135186699373125	6.197635135135135	4.676545601216178e-6	4.6461480548082724e-4	2533;3115;3117;3119;3127;3635;3932;3937;5788;9402	PTPRC;HLA-DQA1;HLA-DQB1;HLA-DRB5;FYB1;HLA-DPB1;LCP2;LCK;INPP5D;GRAP2
R-HSA-449147	Signaling by Interleukins	http://reactome.org/PathwayBrowser/#/R-HSA-449147	473	20	6.359952757336241	3.1446774470030285	5.084894417606534e-6	4.81127867037342e-4	10068;10538;1278;1435;3055;3162;3560;3635;3689;3932;3936;3965;4313;51135;6772;6850;7040;7431;8660;942	HMOX1;IRS2;CSF1;VIM;LGALS9;IL18BP;HCK;LCP1;SYK;IRAK4;STAT1;TGFB1;COL1A2;ITGB2;MMP2;CD86;LCK;IL2RB;INPP5D;BATF
R-HSA-114604	GPVI-mediated activation cascade	http://reactome.org/PathwayBrowser/#/R-HSA-114604	35	6	0.47060961206504953	12.749420849420849	6.282458545594943e-6	5.674202331862341e-4	1277;1278;23533;3932;3937;6850	COL1A1;SYK;COL1A2;LCP2;LCK;PIK3R5
R-HSA-389948	PD-1 signaling	http://reactome.org/PathwayBrowser/#/R-HSA-389948	23	5	0.30925774507131826	16.16774383078731	1.1369061433224719e-5	9.821880464268486e-4	3115;3117;3119;3127;3932	HLA-DQA1;HLA-DQB1;HLA-DRB5;HLA-DPB1;LCK
R-HSA-3000171	Non-integrin membrane-ECM interactions	http://reactome.org/PathwayBrowser/#/R-HSA-3000171	59	7	0.793313346052512	8.823751717819514	1.310236072230556e-5	0.0010847662814675479	1277;1278;1282;1284;1289;7040;9672	SDC3;COL1A1;COL5A1;TGFB1;COL1A2;COL4A1;COL4A2
R-HSA-2173782	Binding and Uptake of Ligands by Scavenger Receptors	http://reactome.org/PathwayBrowser/#/R-HSA-2173782	42	6	0.5647315344780595	10.624517374517374	1.8790291307693708e-5	0.0014360118780148998	1277;1278;1282;1284;2495;6678	SPARC;FTH1;COL1A1;COL1A2;COL4A1;COL4A2
R-HSA-419037	NCAM1 interactions	http://reactome.org/PathwayBrowser/#/R-HSA-419037	42	6	0.5647315344780595	10.624517374517374	1.8790291307693708e-5	0.0014360118780148998	1282;1284;1289;1291;1292;1293	COL6A1;COL6A2;COL5A1;COL4A1;COL4A2;COL6A3
R-HSA-451927	Interleukin-2 family signaling	http://reactome.org/PathwayBrowser/#/R-HSA-451927	44	6	0.5916235123103479	10.141584766584767	2.4732268157898193e-5	0.0018201117344349522	3560;3635;3932;3965;6772;6850	LGALS9;SYK;STAT1;LCK;IL2RB;INPP5D
R-HSA-3000170	Syndecan interactions	http://reactome.org/PathwayBrowser/#/R-HSA-3000170	27	5	0.3630417007358953	13.772522522522523	2.6119132604594238e-5	0.001853525588761741	1277;1278;1289;7040;9672	SDC3;COL1A1;COL5A1;TGFB1;COL1A2
R-HSA-2214320	Anchoring fibril formation	http://reactome.org/PathwayBrowser/#/R-HSA-2214320	15	4	0.20168983374216407	19.832432432432434	3.817736060964636e-5	0.0026158074321161145	1277;1278;1282;1284	COL1A1;COL1A2;COL4A1;COL4A2
R-HSA-9706374	FLT3 signaling through SRC family kinases	http://reactome.org/PathwayBrowser/#/R-HSA-9706374	6	3	0.08067593349686564	37.18581081081081	4.6253111433621796e-5	0.0030634977472868835	3055;3932;6850	HCK;SYK;LCK
R-HSA-9680350	Signaling by CSF1 (M-CSF) in myeloid cells	http://reactome.org/PathwayBrowser/#/R-HSA-9680350	31	5	0.4168256564004724	11.995422842197035	5.2642418667197565e-5	0.0033742092223135985	1435;3055;3635;6772;9402	CSF1;HCK;STAT1;INPP5D;GRAP2
R-HSA-2243919	Crosslinking of collagen fibrils	http://reactome.org/PathwayBrowser/#/R-HSA-2243919	18	4	0.24202780049059688	16.527027027027028	8.293602854642329e-5	0.005149809022554471	1277;1278;1282;1284	COL1A1;COL1A2;COL4A1;COL4A2
R-HSA-202733	Cell surface interactions at the vascular wall	http://reactome.org/PathwayBrowser/#/R-HSA-202733	137	9	1.8421004815117652	4.885726967843756	9.355309162589756e-5	0.0056330300927472255	1277;1278;140885;3635;3689;3932;7040;9672;972	SIRPA;SDC3;COL1A1;TGFB1;COL1A2;CD74;ITGB2;LCK;INPP5D
R-HSA-6785807	Interleukin-4 and Interleukin-13 signaling	http://reactome.org/PathwayBrowser/#/R-HSA-6785807	108	8	1.4521668029435812	5.509009009009009	1.0010112104743078e-4	0.005850027280036616	10538;1278;3162;3689;4313;6772;7040;7431	HMOX1;VIM;STAT1;TGFB1;COL1A2;ITGB2;MMP2;BATF
R-HSA-164944	Nef and signal transduction	http://reactome.org/PathwayBrowser/#/R-HSA-164944	8	3	0.10756791132915418	27.88935810810811	1.269668309003001e-4	0.007208088371397037	1794;3055;3932	HCK;LCK;DOCK2
R-HSA-375165	NCAM signaling for neurite out-growth	http://reactome.org/PathwayBrowser/#/R-HSA-375165	63	6	0.8470973017170891	7.083011583011583	1.930194122435586e-4	0.010653599225776415	1282;1284;1289;1291;1292;1293	COL6A1;COL6A2;COL5A1;COL4A1;COL4A2;COL6A3
R-HSA-2132295	MHC class II antigen presentation	http://reactome.org/PathwayBrowser/#/R-HSA-2132295	123	8	1.6538566366857455	4.837178642056691	2.472612455097575e-4	0.013278597157510492	10382;1520;3115;3117;3119;3127;5641;972	CTSS;LGMN;HLA-DQA1;HLA-DQB1;HLA-DRB5;HLA-DPB1;CD74;TUBB4A
R-HSA-9012999	RHO GTPase cycle	http://reactome.org/PathwayBrowser/#/R-HSA-9012999	449	16	6.037249023348778	2.6502136880756035	3.4686399863955467e-4	0.01813733592886303	10409;116985;1794;23129;257106;347902;3932;4650;56990;57580;6510;6793;7037;7431;81704;91010	CDC42SE2;STK10;ARAP1;VIM;PREX1;MYO9B;TFRC;PLXND1;ARHGAP30;SLC1A5;FMNL3;BASP1;LCK;AMIGO2;DOCK8;DOCK2
R-HSA-198933	Immunoregulatory interactions between a Lymphoid and a non-Lymphoid cell	http://reactome.org/PathwayBrowser/#/R-HSA-198933	133	8	1.7883165258471883	4.473480999796789	4.202753026730931e-4	0.021412487856703487	1277;1278;3689;3903;57823;8519;925;958	CD40;IFITM1;COL1A1;LAIR1;COL1A2;ITGB2;SLAMF7;CD8A
R-HSA-9020558	Interleukin-2 signaling	http://reactome.org/PathwayBrowser/#/R-HSA-9020558	12	3	0.16135186699373127	18.592905405405403	4.794449863841621e-4	0.023816429698633252	3560;3932;6850	SYK;LCK;IL2RB
R-HSA-109582	Hemostasis	http://reactome.org/PathwayBrowser/#/R-HSA-109582	621	19	8.349959116925593	2.275460242851547	6.481853550527147e-4	0.03099939797547983	10382;1277;1278;140885;1794;1893;23533;3635;3689;3932;3937;5329;5660;6678;6850;7040;81704;9672;972	SPARC;PSAP;SIRPA;SDC3;COL1A1;SYK;TGFB1;COL1A2;CD74;LCP2;ITGB2;LCK;PIK3R5;PLAUR;INPP5D;ECM1;DOCK8;DOCK2;TUBB4A
R-HSA-2424491	DAP12 signaling	http://reactome.org/PathwayBrowser/#/R-HSA-2424491	30	4	0.40337966748432813	9.916216216216217	6.552464594716421e-4	0.03099939797547983	3932;3937;6850;9402	SYK;LCP2;LCK;GRAP2
R-HSA-9006934	Signaling by Receptor Tyrosine Kinases	http://reactome.org/PathwayBrowser/#/R-HSA-9006934	526	17	7.072590169891887	2.403645565717809	6.91173800523938e-4	0.03193865910793174	1277;1278;1282;1284;1289;1291;1292;1293;3932;5159;6446;6678;6772;7058;8660;8828;9402	IRS2;SPARC;SGK1;COL6A1;PDGFRB;COL1A1;COL6A2;COL5A1;STAT1;COL1A2;COL4A1;COL4A2;THBS2;LCK;COL6A3;NRP2;GRAP2
R-HSA-8980692	RHOA GTPase cycle	http://reactome.org/PathwayBrowser/#/R-HSA-8980692	147	8	1.976560370673208	4.047435190292333	8.163498385805535e-4	0.036735424850525486	116985;1794;257106;4650;57580;6793;7037;91010	STK10;ARAP1;PREX1;MYO9B;TFRC;ARHGAP30;FMNL3;DOCK2
R-HSA-9013409	RHOJ GTPase cycle	http://reactome.org/PathwayBrowser/#/R-HSA-9013409	55	5	0.739529390387935	6.761056511056511	8.319547651100386e-4	0.036735424850525486	57580;6510;7037;81704;91010	PREX1;TFRC;SLC1A5;FMNL3;DOCK8
R-HSA-9013149	RAC1 GTPase cycle	http://reactome.org/PathwayBrowser/#/R-HSA-9013149	185	9	2.48750794948669	3.6180788897005116	8.696118455063537e-4	0.03756345080480706	116985;1794;257106;347902;4650;57580;6510;7037;81704	ARAP1;PREX1;MYO9B;TFRC;ARHGAP30;SLC1A5;AMIGO2;DOCK8;DOCK2
R-HSA-2029480	Fcgamma receptor (FCGR) dependent phagocytosis	http://reactome.org/PathwayBrowser/#/R-HSA-2029480	86	6	1.1563550467884074	5.188717787554997	0.0010372231751365015	0.04385026487226019	23646;3055;3984;4644;4650;6850	LIMK1;PLD3;MYO5A;MYO9B;HCK;SYK
R-HSA-9013148	CDC42 GTPase cycle	http://reactome.org/PathwayBrowser/#/R-HSA-9013148	155	8	2.084128282002362	3.8385353095030514	0.0011517594033942675	0.04767804030300853	116985;257106;4650;56990;57580;7037;81704;91010	CDC42SE2;ARAP1;PREX1;MYO9B;TFRC;ARHGAP30;FMNL3;DOCK8

## Sheet: Spheroids_down
geneSet	description	link	size	overlap	expect	enrichmentRatio	pValue	FDR	overlapId	userId
R-HSA-211859	Biological oxidations	http://reactome.org/PathwayBrowser/#/R-HSA-211859	222	10	0.9479422185881712	10.54916618746406	2.453128050023818e-8	4.8743654353973266e-5	100861540;124;125;1543;1548;1551;216;54658;7367;92292	CYP1A1;UGT2B17;CYP3A7-CYP3A51P;CYP3A7;CYP2A6;ADH1A;UGT1A1;GLYATL1;ADH1B;ALDH1A1
R-HSA-211945	Phase I - Functionalization of compounds	http://reactome.org/PathwayBrowser/#/R-HSA-211945	106	7	0.45262105932588353	15.465475712565235	2.882770308768134e-7	2.8640323017611413e-4	100861540;124;125;1543;1548;1551;216	CYP1A1;CYP3A7-CYP3A51P;CYP3A7;CYP2A6;ADH1A;ADH1B;ALDH1A1
R-HSA-211981	Xenobiotics	http://reactome.org/PathwayBrowser/#/R-HSA-211981	25	4	0.10675024984101027	37.47063829787234	3.4564483333525063e-6	0.00228932094612381	100861540;1543;1548;1551	CYP1A1;CYP3A7-CYP3A51P;CYP3A7;CYP2A6
R-HSA-5661231	Metallothioneins bind metals	http://reactome.org/PathwayBrowser/#/R-HSA-5661231	11	3	0.04697010993004452	63.870406189555126	1.1755291009282356e-5	0.00583944080886101	4494;4495;4496	MT1H;MT1F;MT1G
R-HSA-71384	Ethanol oxidation	http://reactome.org/PathwayBrowser/#/R-HSA-71384	12	3	0.05124011992368493	58.547872340425535	1.5626765624386825e-5	0.006210076659131324	124;125;216	ADH1A;ADH1B;ALDH1A1
R-HSA-5660526	Response to metal ions	http://reactome.org/PathwayBrowser/#/R-HSA-5660526	14	3	0.05978013991096575	50.1838905775076	2.570054086572478e-5	0.008511162450032524	4494;4495;4496	MT1H;MT1F;MT1G
R-HSA-159418	Recycling of bile acids and salts	http://reactome.org/PathwayBrowser/#/R-HSA-159418	18	3	0.07686017988552739	39.03191489361702	5.692748525519224e-5	0.016159273314580995	200931;28234;8647	SLCO1B3;ABCB11;SLC51A
R-HSA-9748784	Drug ADME	http://reactome.org/PathwayBrowser/#/R-HSA-9748784	110	5	0.4697010993004452	10.645067698259188	9.991132247399823e-5	0.02481547471947931	124;28234;54658;7367;92292	UGT2B17;SLCO1B3;ADH1A;UGT1A1;GLYATL1
R-HSA-211897	Cytochrome P450 - arranged by substrate type	http://reactome.org/PathwayBrowser/#/R-HSA-211897	66	4	0.2818206595802671	14.193423597678917	1.732534722505065e-4	0.03517219745966848	100861540;1543;1548;1551	CYP1A1;CYP3A7-CYP3A51P;CYP3A7;CYP2A6
R-HSA-70350	Fructose catabolism	http://reactome.org/PathwayBrowser/#/R-HSA-70350	5	2	0.021350049968202053	93.67659574468085	1.7701156245429533e-4	0.03517219745966848	216;26007	ALDH1A1;TKFC
FDR 0.1
geneSet	description	link	size	overlap	expect	enrichmentRatio	pValue	FDR	overlapId	userId
R-HSA-211859	Biological oxidations	http://reactome.org/PathwayBrowser/#/R-HSA-211859	222	10	0.9479422185881712	10.54916618746406	2.453128050023818e-8	4.8743654353973266e-5	100861540;124;125;1543;1548;1551;216;54658;7367;92292	CYP1A1;UGT2B17;CYP3A7-CYP3A51P;CYP3A7;CYP2A6;ADH1A;UGT1A1;GLYATL1;ADH1B;ALDH1A1
R-HSA-211945	Phase I - Functionalization of compounds	http://reactome.org/PathwayBrowser/#/R-HSA-211945	106	7	0.45262105932588353	15.465475712565235	2.882770308768134e-7	2.8640323017611413e-4	100861540;124;125;1543;1548;1551;216	CYP1A1;CYP3A7-CYP3A51P;CYP3A7;CYP2A6;ADH1A;ADH1B;ALDH1A1
R-HSA-211981	Xenobiotics	http://reactome.org/PathwayBrowser/#/R-HSA-211981	25	4	0.10675024984101027	37.47063829787234	3.4564483333525063e-6	0.00228932094612381	100861540;1543;1548;1551	CYP1A1;CYP3A7-CYP3A51P;CYP3A7;CYP2A6
R-HSA-5661231	Metallothioneins bind metals	http://reactome.org/PathwayBrowser/#/R-HSA-5661231	11	3	0.04697010993004452	63.870406189555126	1.1755291009282356e-5	0.00583944080886101	4494;4495;4496	MT1H;MT1F;MT1G
R-HSA-71384	Ethanol oxidation	http://reactome.org/PathwayBrowser/#/R-HSA-71384	12	3	0.05124011992368493	58.547872340425535	1.5626765624386825e-5	0.006210076659131324	124;125;216	ADH1A;ADH1B;ALDH1A1
R-HSA-5660526	Response to metal ions	http://reactome.org/PathwayBrowser/#/R-HSA-5660526	14	3	0.05978013991096575	50.1838905775076	2.570054086572478e-5	0.008511162450032524	4494;4495;4496	MT1H;MT1F;MT1G
R-HSA-159418	Recycling of bile acids and salts	http://reactome.org/PathwayBrowser/#/R-HSA-159418	18	3	0.07686017988552739	39.03191489361702	5.692748525519224e-5	0.016159273314580995	200931;28234;8647	SLCO1B3;ABCB11;SLC51A
R-HSA-9748784	Drug ADME	http://reactome.org/PathwayBrowser/#/R-HSA-9748784	110	5	0.4697010993004452	10.645067698259188	9.991132247399823e-5	0.02481547471947931	124;28234;54658;7367;92292	UGT2B17;SLCO1B3;ADH1A;UGT1A1;GLYATL1
R-HSA-211897	Cytochrome P450 - arranged by substrate type	http://reactome.org/PathwayBrowser/#/R-HSA-211897	66	4	0.2818206595802671	14.193423597678917	1.732534722505065e-4	0.03517219745966848	100861540;1543;1548;1551	CYP1A1;CYP3A7-CYP3A51P;CYP3A7;CYP2A6
R-HSA-70350	Fructose catabolism	http://reactome.org/PathwayBrowser/#/R-HSA-70350	5	2	0.021350049968202053	93.67659574468085	1.7701156245429533e-4	0.03517219745966848	216;26007	ALDH1A1;TKFC
R-HSA-5652084	Fructose metabolism	http://reactome.org/PathwayBrowser/#/R-HSA-5652084	7	2	0.029890069955482875	66.91185410334346	3.6970231598421125e-4	0.0667816819873298	216;26007	ALDH1A1;TKFC

## Sheet: Table S3
Pathway		Spheroids			Biopsies
ID	Description	Count	Enrichment Ratio	FDR	Count	Enrichment Ratio	FDR
R-HSA-2173782	Binding and Uptake of Ligands by Scavenger Receptors	6	10.6	1.87903e-05	20	12.7	4.9019e-18
R-HSA-109582	Hemostasis	19	2.3	0.000648185	58	2.4	8.4226e-11
R-HSA-202427	Phosphorylation of CD3 and TCR zeta chains	6	20.3	3.3356e-07	11	13.3	9.07746e-11
R-HSA-202430	Translocation of ZAP-70 to Immunological synapse	5	19.6	4.10303e-06	10	14	3.47081e-10
R-HSA-1474244	Extracellular matrix organization	19	4.7	1.8789e-08	35	3.1	2.21419e-09
R-HSA-389948	PD-1 signaling	5	16.2	1.13691e-05	10	11.6	3.75352e-09
R-HSA-3000480	Scavenging by Class A Receptors	5	19.6	4.10303e-06	9	12.6	9.1359e-09
R-HSA-3000178	ECM proteoglycans	11	10.8	4.842e-09	16	5.6	1.64015e-08
R-HSA-202433	Generation of second messenger molecules	8	17.5	1.19372e-08	11	8.6	2.44589e-08
R-HSA-216083	Integrin cell surface interactions	9	7.9	1.94367e-06	15	4.7	5.33897e-07
R-HSA-186797	Signaling by PDGF	9	11.5	6.84085e-08	11	5.1	8.61703e-06
R-HSA-1442490	Collagen degradation	10	11.6	1.15907e-08	11	4.6	2.29698e-05
R-HSA-3000171	Non-integrin membrane-ECM interactions	7	8.8	1.31024e-05	10	4.5	6.1218e-05
R-HSA-168249	Innate Immune System	39	2.7	4.05229e-09	64	1.6	0.000106508
R-HSA-8948216	Collagen chain trimerization	8	13.5	1.04017e-07	8	4.8	0.000201654
R-HSA-388841	Costimulation by the CD28 family	8	8.6	3.69584e-06	10	3.9	0.000236983
R-HSA-1474228	Degradation of the extracellular matrix	12	6.4	3.72094e-07	15	2.8	0.000245685
R-HSA-2022090	Assembly of collagen fibrils and other multimeric structures	9	11	1.07653e-07	9	3.9	0.000421895
R-HSA-1474290	Collagen formation	9	7.4	3.14928e-06	11	2.5	0.000534981
R-HSA-202403	TCR signaling	10	6.2	4.67655e-06	13	2.9	0.000564973
R-HSA-1280215	Cytokine Signaling in Immune system	31	2.9	4.22614e-08	48	1.6	0.000570009
R-HSA-2132295	MHC class II antigen presentation	8	4.8	0.000247261	13	2.8	0.000715601
R-HSA-6785807	Interleukin-4 and Interleukin-13 signaling	8	5.5	0.000100101	12	3	0.000727221
R-HSA-1650814	Collagen biosynthesis and modifying enzymes	8	8.9	2.94902e-06	9	3.6	0.000852827
R-HSA-202733	Cell surface interactions at the vascular wall	9	4.9	9.35531e-05	13	2.5	0.00193939
R-HSA-3000170	Syndecan interactions	5	13.8	2.61191e-05	5	4.9	0.00299021
R-HSA-9748784	Drug ADME	5	10.7	0.0248155	8	4.5	0.0614003
