# Supplementary material for: Chemogenomic Screening in a Patient‐Derived 3D Fatty Liver Disease Model Reveals the CHRM1‐TRPM8 Axis as a Novel Module for Targeted Intervention
Source: Adv Sci (Weinh). 2024 Nov 28;12(3):2407572. doi: 10.1002/advs.202407572 (PMC11744578; doi:10.1002/advs.202407572)
Supplement: Supplementary file 2 — Supporting Figure and Table [file ADVS-12-2407572-s002.zip › Supplementary table 4_revision.xlsx]

## Sheet: Table S4
Transcription factor	Ctrl	StdDev Ctrl	MASH	StdDev MASH
AHR	0.000454	0.001594	-0.003131	0.002574
AIRE	0.000124	0.00367	-0.001912	0.004918
ALX1	-0.001186	0.003704	0.002077	0.004963
ALX3	0.000264	0.00357	0.000123	0.004784
ARID3A	0.002406	0.00331	-0.002871	0.004436
ARID5A	-0.001619	0.003198	0.006883	0.004285
ARID5B	0.000552	0.00361	0.000842	0.004837
ARNT	-0.001556	0.00312	0.000979	0.004181
AR_NR3C2	0.000707	0.003683	-0.001484	0.004935
ATF2_ATF1_ATF3	0.001424	0.002122	-0.003762	0.002843
ATF4	-0.002295	0.003681	-0.001029	0.004933
ATF5	-0.000506	0.003559	0.001279	0.004769
ATF6	-0.007132	0.003191	0.005911	0.004276
ATF7	0.002948	0.003425	-0.000365	0.00459
BACH1_NFE2_NFE2L2	0.004263	0.003337	-0.002152	0.004472
BACH2	-0.005453	0.003504	0.00683	0.004695
BARHL1	0.001214	0.002274	-0.004537	0.003371
BARHL2	-0.003823	0.003053	0.000943	0.004091
BARX1	0.002681	0.003477	-0.006103	0.004197
BATF	-0.007122	0.003276	0.011011	0.003436
BATF3	-0.00011	0.003803	0.000218	0.005097
BBX	0.003463	0.003745	-0.003218	0.005018
BCL6B	0.002212	0.003615	-0.00333	0.004844
BHLHE22_BHLHA15_BHLHE23	-0.000596	0.003697	0.000586	0.004954
BHLHE40	0.003125	0.003664	-0.005955	0.00491
BPTF	0.00283	0.00185	-0.002833	0.002479
BRCA1	0.001336	0.003799	-0.002281	0.00509
CBFB	-0.002629	0.003813	0.002651	0.005109
CDC5L	0.002463	0.003033	-0.001389	0.004636
CDX1	0.003079	0.003317	-0.001905	0.004444
CDX2	-0.000157	0.003604	0.001252	0.004829
CEBPA	-0.000289	0.003091	0.002941	0.004382
CEBPB	-0.002007	0.003485	0.002474	0.00467
CEBPE_CEBPD	-0.003189	0.006003	0.004481	0.004381
CEBPG	0.004371	0.003669	-0.004863	0.004917
CENPB	-0.000119	0.003693	0.00138	0.004949
CLOCK	0.006397	0.003107	-0.009062	0.004163
CPEB1	-0.001551	0.0033	0.003117	0.004063
CREB1	0.006819	0.003215	-0.005837	0.004308
CREB3L1_CREB3	-0.000823	0.003372	-0.002111	0.004518
CREB3L2	-0.000928	0.003397	-0.002851	0.004552
CREB5_CREM_JUNB	-0.000468	0.003268	-2.4e-05	0.003871
CTCF_CTCFL	0.005083	0.002732	-0.00485	0.00366
CUX1	-0.002823	0.002895	0.002964	0.003879
CUX2	-0.004153	0.002987	0.00774	0.004308
CXXC1	0.007925	0.003963	-0.009314	0.003915
DBP	0.004192	0.003324	-0.007309	0.005173
DBX2_HLX	0.005249	0.00334	-0.004111	0.004476
DDIT3	0.000822	0.003717	-0.003273	0.00498
DLX1_HOXA3_BARX2	-0.001905	0.003276	0.003849	0.004389
DLX3_EVX1_MEOX1	-0.000558	0.00359	0.000684	0.004811
DLX4_HOXD8	-0.004008	0.00421	0.007479	0.00405
DLX5	0.000592	0.003776	7e-05	0.005059
DMBX1	0.000182	0.003783	-0.002337	0.005069
DMC1	-0.000225	0.003807	0.001161	0.005101
DPRX	-0.001296	0.003417	0.002143	0.004579
DRGX_PROP1	-0.000991	0.00355	0.001834	0.004756
DUXA	0.001152	0.003196	0.001258	0.004282
E2F2_E2F5	0.005201	0.003208	-0.005336	0.004298
E2F3	0.000647	0.003047	-0.002397	0.004336
E2F4	-0.003647	0.003177	0.002546	0.004257
E2F6	-0.000821	0.002564	0.002056	0.0024
E2F7_E2F1	0.002455	0.002146	-0.000399	0.002875
E2F8	0.003294	0.003265	-0.004689	0.004376
E4F1	-0.000642	0.003733	-0.000165	0.005002
EBF1	-0.006176	0.001843	0.00737	0.006524
EBF3	0.00264	0.003018	0.000587	0.004044
EGR1_EGR4	0.000388	0.002811	0.000556	0.003767
EGR3_EGR2	-0.001898	0.002769	0.006002	0.00371
ELF2_GABPA_ELF5	-0.00309	0.001823	0.002005	0.002014
ELF3_EHF	0.00126	0.00251	-0.002122	0.003363
ELK4_ETV5_ELK1_ELK3_ELF4	0.013461	0.002502	-0.016386	0.004538
EMX1	-0.001571	0.003381	-0.004674	0.004531
EMX2	-0.002635	0.00335	0.006213	0.004489
EN1_ESX1_GBX1	-0.00423	0.003345	-0.00034	0.004482
EN2_GBX2_LBX2	-0.002821	0.003656	0.002764	0.004899
EOMES	0.001628	0.002978	-0.003402	0.003991
EP300	0.003667	0.003112	-0.000949	0.004171
EPAS1_BCL3	-0.005497	0.002494	0.007622	0.003098
ERG	-0.012085	0.003204	0.015867	0.006237
ESR1	-0.000623	0.002807	-0.000221	0.003761
ESRRA_ESR2	0.003252	0.002085	-0.005254	0.001677
ESRRB_ESRRG	0.003392	0.002941	-0.005895	0.00394
ETS1	-0.009891	0.002495	0.011588	0.005006
ETV1_ERF_FEV_ELF1	0.010756	0.002565	-0.015367	0.007555
ETV2	0.002136	0.0027	-0.000477	0.003618
ETV3	-0.001877	0.003215	0.006513	0.004308
ETV4_ETS2	-0.007802	0.00306	0.007184	0.004822
ETV6	0.000369	0.002939	-0.006275	0.003901
ETV7	0.003126	0.002883	-0.007357	0.003864
EVX2	-0.001222	0.003878	0.000485	0.005197
EZH2	-0.0052	0.00242	0.002534	0.004411
FIGLA	0.001256	0.003401	-0.004161	0.004557
FLI1	-0.006577	0.002949	0.008857	0.004862
FOSB	-0.003213	0.00348	0.002977	0.004663
FOSL1	-0.004778	0.003161	0.0076	0.005241
FOSL2_SMARCC1	-0.005464	0.003049	0.008271	0.007318
FOXA1	-0.001061	0.003498	-0.000967	0.004687
FOXA2_FOXJ3	0.000252	0.00319	0.000285	0.004274
FOXA3_FOXC2	-8.7e-05	0.00351	0.000162	0.004703
FOXC1	-0.000547	0.00334	-0.001817	0.004475
FOXD1_FOXO1_FOXO6_FOXG1_FOXP1	-0.005472	0.002668	0.004427	0.003576
FOXD3_FOXI1_FOXF1	-0.005023	0.002736	0.005633	0.003666
FOXF2_FOXJ1	-0.000709	0.003513	-0.001374	0.004707
FOXJ2	-0.000266	0.003595	0.001832	0.004817
FOXK1_FOXP2_FOXB1_FOXP3	0.004973	0.004155	-0.005861	0.006596
FOXL1	0.000505	0.002412	-0.001798	0.003231
FOXM1_TBL1XR1	0.003538	0.002935	-0.003553	0.004059
FOXN1	-0.001703	0.003299	0.002003	0.004421
FOXO3_FOXD2	-0.000392	0.00317	0.001738	0.004248
FOXO4	-0.004016	0.003356	0.002705	0.004498
FOXQ1	-0.002644	0.003106	0.001795	0.004162
FUBP1	0.000896	0.003626	0.001365	0.004859
GATA1_GATA4	0.001085	0.002887	-0.002895	0.003868
GATA2	-0.001765	0.002772	0.001301	0.003715
GATA3	-0.004514	0.001338	0.005162	0.003328
GATA5	0.002974	0.003576	-0.000651	0.004792
GATA6	-0.001764	0.003737	0.000716	0.005008
GCM1	0.000544	0.003485	0.001016	0.00467
GCM2	-0.000734	0.003486	-0.000525	0.004671
GFI1	-0.005931	0.002948	0.004177	0.00395
GFI1B	0.000243	0.003233	-0.003181	0.004332
GLI2	-0.000903	0.002751	0.004124	0.003686
GLI3	0.000391	0.002412	0.003575	0.003232
GLIS1	-0.000237	0.003918	-0.000411	0.00525
GLIS2	0.003227	0.003299	-0.00517	0.004421
GLIS3	0.001086	0.00376	-0.001691	0.005039
GMEB1	0.000678	0.002276	0.000742	0.00305
GMEB2	0.006201	0.002894	-0.008903	0.004962
GRHL1	9e-06	0.003778	-0.002459	0.005063
GSC_GSC2	0.000524	0.003518	-0.002677	0.004714
GTF2I	-0.002912	0.002236	-0.00134	0.002373
GZF1	-0.000248	0.003814	0.001545	0.005111
HAND1	-0.002063	0.003673	-0.000405	0.004921
HBP1	0.000889	0.003312	-0.003595	0.004438
HDX	0.00016	0.003877	-0.0006	0.005195
HES1	-0.000486	0.002715	0.001004	0.003638
HES7_HES5	0.004197	0.003533	-0.002139	0.004734
HESX1	0.001028	0.003587	-0.002253	0.004807
HIC1	-0.001584	0.002637	0.007291	0.002902
HIC2	-0.00115	0.004117	0.002762	0.004127
HIF1A	0.000923	0.003334	-0.000537	0.004467
HINFP	-0.00193	0.003384	-0.002998	0.004535
HINFP1	-0.000673	0.003856	0.000203	0.005168
HIVEP1	-0.008118	0.003094	0.011089	0.00526
HLF_TEF	0.000335	0.003544	-0.003852	0.004749
HMBOX1	0.001038	0.003525	-0.000719	0.004723
HMGA1	-0.002138	0.003358	-0.000111	0.00386
HMGA2	0.000415	0.003782	-0.000535	0.005068
HMX1	-0.00658	0.003265	0.006253	0.00465
HMX2	0.004543	0.003606	-0.004103	0.004831
HMX3	0.006257	0.002779	-0.011026	0.004241
HNF1A_HNF1B	0.016522	0.003429	-0.022601	0.005682
HNF4A	0.009687	0.003489	-0.013829	0.006726
HNF4G	0.008819	0.002946	-0.009508	0.003948
HOMEZ	-0.002361	0.003003	0.001356	0.004023
HOXA1	-0.002368	0.003204	0.00457	0.004294
HOXA10_HOXB9	0.002252	0.003593	-0.002582	0.004815
HOXA13	-0.00314	0.003378	0.005357	0.004526
HOXA2_HOXB1	-0.001659	0.003722	0.002489	0.004987
HOXA4	0.003219	0.003669	-0.003197	0.004916
HOXA5	-0.000683	0.003683	-0.000223	0.004935
HOXA6	-0.00074	0.003578	0.000681	0.004795
HOXA9	0.00361	0.003288	-0.002811	0.004406
HOXB13	0.000276	0.003819	9.8e-05	0.005117
HOXB2_UNCX_HOXD3	0.003924	0.002948	-0.005017	0.00395
HOXB3	0.003704	0.003462	-0.002219	0.004638
HOXB4_LHX9	0.003036	0.003444	-0.001785	0.004615
HOXB5	-9e-06	0.003785	0.000191	0.005072
HOXB6_PRRX2	-0.004027	0.002566	0.001398	0.008325
HOXB7	-0.000303	0.003316	-0.003783	0.004443
HOXB8	0.000621	0.002765	-0.003766	0.003705
HOXC10_HOXD13	0.000415	0.003098	-0.001119	0.004152
HOXC11	-0.000275	0.003642	0.000596	0.00488
HOXC12_HOXD12	0.003653	0.003326	-0.003246	0.004457
HOXC13	-0.000117	0.003482	0.000896	0.004666
HOXC6_HOXA7	7.5e-05	0.003731	0.002315	0.005
HOXC8	0.001572	0.002374	0.001429	0.003181
HOXC9	-0.000215	0.003429	-0.002525	0.004594
HOXD1	0.000586	0.003803	-0.000671	0.005096
HOXD10	0.004315	0.003303	-0.005354	0.004426
HOXD11_HOXA11	0.004093	0.003141	-0.005912	0.004208
HOXD4	0.001476	0.003648	-0.00223	0.004889
HOXD9	0.001225	0.003533	-0.004978	0.004734
HSF1	-0.000714	0.00289	0.000564	0.003873
HSF2	0.000284	0.003596	-0.000931	0.004819
HSF4	0.002467	0.003414	-0.006878	0.004575
HSFY2	0.004341	0.002989	-0.002632	0.004005
ID4_TCF4_SNAI2	0.005527	0.002635	-0.008677	0.003298
IKZF1	0.000746	0.001389	-0.002154	0.001583
IKZF2	-0.0067	0.003189	0.007618	0.004273
INSM1	0.002034	0.003503	-0.000223	0.004694
IRF2_STAT2_IRF8_IRF1	-0.01534	0.003599	0.022167	0.007538
IRF3	-0.002531	0.003526	0.002569	0.004724
IRF6_IRF4_IRF5	0.000306	0.003448	-0.000669	0.004621
IRF7	-0.003969	0.003599	0.00547	0.004039
IRF9	-0.004327	0.003673	0.008374	0.004922
IRX2	-0.001619	0.00365	0.001655	0.004891
IRX3	0.00197	0.002991	0.00455	0.003888
IRX5	-0.002342	0.00354	0.004161	0.004743
IRX6_IRX4	-0.001187	0.003844	0.003899	0.005151
ISL1	1.6e-05	0.003541	-0.001145	0.004745
ISL2	-0.000508	0.003696	0.003366	0.004952
ISX	0.002541	0.003582	-0.00321	0.004799
JDP2	-0.002485	0.003533	0.003395	0.004735
JUN	-0.001758	0.002998	0.002547	0.004017
JUND	-0.004501	0.00361	0.005064	0.004838
KLF1	-0.006525	0.003027	0.005909	0.004056
KLF12	0.00283	0.004016	-0.007056	0.00409
KLF13	-0.000514	0.003433	0.000972	0.0046
KLF14_SP8	-0.003004	0.002084	0.00027	0.002296
KLF15	0.002061	0.003151	0.001433	0.004222
KLF16_SP2	0.006235	0.001242	-0.006565	0.003848
KLF3	-0.002417	0.003154	0.002761	0.004024
KLF6	-0.000782	0.002923	0.004304	0.003917
KLF7	-0.002161	0.003843	0.000518	0.005149
KLF8	0.000646	0.002044	0.000772	0.003654
LEF1	-0.000714	0.002865	0.000278	0.003839
LHX2	-0.002949	0.003654	0.005642	0.004896
LHX3	-1.5e-05	0.003688	0.00118	0.004942
LHX6	-0.004045	0.003514	0.001142	0.004708
LHX8	0.001027	0.00351	-0.002209	0.004703
LMX1B_MNX1_RAX2	0.00091	0.003614	-0.002563	0.004843
MAFA	-0.001417	0.003713	0.000184	0.004975
MAFB	0.000581	0.001935	0.001668	0.002593
MAFF_MAFG	0.000638	0.005932	0.002644	0.005281
MAFK	-0.002222	0.004787	0.006449	0.003858
MAF_NRL	0.000579	0.003067	-0.004297	0.00411
MAX_TFEB	-0.002221	0.003055	-0.000158	0.004093
MAZ_ZNF281_GTF2F1	0.001012	0.001189	-0.001577	0.001593
MBD2	0.002534	0.003013	-0.002318	0.004037
MECOM	-0.001996	0.003497	0.006043	0.004685
MECP2	0.000506	0.002367	-0.001983	0.00218
MEF2B	-0.00017	0.003624	-0.002179	0.004856
MEF2C	-0.003794	0.003359	0.003422	0.004501
MEF2D_MEF2A	-0.002839	0.003238	-0.000102	0.004338
MEIS1	-0.000271	0.002787	-0.004335	0.003553
MEIS2	-0.005169	0.001509	0.006757	0.002021
MEIS3_TGIF2LX	-0.000747	0.003573	0.002495	0.004788
MESP1	0.001076	0.00368	-0.001928	0.003583
MIXL1_GSX1_BSX_MEOX2_LHX4	-0.00066	0.002964	0.002498	0.003971
MLXIPL	-0.002138	0.001855	0.004539	0.003928
MLX_USF2_USF1_PAX2	-0.010022	0.002686	0.008191	0.003599
MNT_HEY1_HEY2	-0.000591	0.00235	-0.000997	0.003149
MSX1	-0.001237	0.003651	0.004904	0.004892
MSX2	0.001036	0.003731	-0.003525	0.004999
MXI1_MYC_MYCN	0.009874	0.002962	-0.008829	0.002687
MYB	-0.001744	0.002439	-0.001121	0.003268
MYBL1	-0.000278	0.003212	0.000345	0.004304
MYBL2	0.00193	0.003045	-0.002521	0.00381
MYF6	-0.001524	0.002499	0.005738	0.003349
MYOD1	-0.0041	0.002997	0.004692	0.004016
MZF1	-0.002497	0.002555	0.001611	0.003423
NANOG	0.000293	0.003629	0.002939	0.004862
NFAT5	-0.001051	0.003628	0.000236	0.004861
NFATC1	0.00176	0.003138	0.001665	0.00553
NFATC2_NFATC3	0.003023	0.002815	0.001333	0.003772
NFATC4	-0.003163	0.003228	0.003594	0.004326
NFE2L1	0.000524	0.003082	0.002196	0.004129
NFIA	0.000387	0.003018	0.001209	0.004043
NFIL3	0.00369	0.003196	-0.001478	0.00451
NFIX_NFIB	0.001111	0.001564	-0.003711	0.002096
NFKB1	-0.00611	0.003255	0.00751	0.004362
NFKB2	-0.001538	0.003145	0.002282	0.004081
NHLH1	-0.00092	0.002865	-0.001488	0.003839
NKX1-1	0.00088	0.003732	-0.001963	0.005001
NKX1-2_RAX	0.002965	0.003713	-0.003593	0.004976
NKX2-1	-0.001648	0.003638	0.002054	0.004874
NKX2-2	-0.003281	0.003265	0.000641	0.004376
NKX2-3	0.002565	0.003272	-0.001695	0.004385
NKX2-4	0.001233	0.003316	-1e-05	0.00467
NKX2-5	0.000728	0.003627	-0.002091	0.00486
NKX2-6	-0.003335	0.003501	0.004405	0.004691
NKX2-8	0.001077	0.003558	-0.001627	0.004767
NKX3-1	-0.00178	0.003456	0.00261	0.004631
NKX3-2	0.001414	0.0033	7.2e-05	0.004422
NKX6-2	-0.001953	0.003538	0.000745	0.00474
NKX6-3	0.000409	0.003878	-0.001167	0.005196
NOTO_VSX2_DLX2_DLX6_NKX6-1	0.000154	0.003436	-0.002857	0.004604
NR0B1	-0.000236	0.003395	-0.00131	0.004549
NR1D1	0.000572	0.003722	0.000644	0.004988
NR1H2	-0.00108	0.003526	0.001192	0.004724
NR1H4	0.00022	0.003502	0.00189	0.004693
NR1I2	-0.002216	0.003205	0.001466	0.004295
NR1I3	6.4e-05	0.003721	-0.004207	0.004986
NR2C1	0.001992	0.003638	0.001261	0.004875
NR2E1	-0.002421	0.003324	0.001046	0.004454
NR2E3	-0.000563	0.003005	0.000151	0.004027
NR2F1	0.006184	0.003334	-0.009817	0.004467
NR2F2	0.00035	0.002875	-0.003296	0.003852
NR3C1	-0.000195	0.002476	-0.004849	0.003318
NR4A1	-0.000887	0.003634	-0.001571	0.004869
NR4A2	-0.001325	0.003552	0.002097	0.004759
NR4A3	0.002482	0.003042	-0.006243	0.004076
NR5A2	0.003036	0.002796	-0.004859	0.003747
NR6A1	0.000854	0.003278	-0.001266	0.004392
NRF1	0.008153	0.005491	-0.011228	0.006834
OLIG1	0.000323	0.003473	0.002863	0.004654
OLIG2_NEUROD1_ATOH1	-0.001883	0.003017	0.00355	0.004043
OLIG3_NEUROD2_NEUROG2	0.000584	0.00302	0.001326	0.004046
ONECUT1	0.002615	0.003476	-0.00548	0.004658
ONECUT2_ONECUT3	-0.002183	0.003627	0.000851	0.00486
OSR1_OSR2	0.002593	0.003636	-0.00524	0.004872
OTP_PHOX2B_LHX1_LMX1A_LHX5_HOXC4	0.002042	0.003435	0.000687	0.004602
OTX1	-0.001909	0.003556	-0.002119	0.004765
OTX2_CRX	0.002235	0.003473	-0.002559	0.004654
OVOL1	-0.001685	0.003897	0.001584	0.005222
PATZ1_KLF4	-0.003347	0.002583	0.003869	0.002446
PAX1_PAX9	-0.002555	0.003795	0.001846	0.005085
PAX3	-0.002599	0.003618	0.001573	0.004847
PAX4	-0.001326	0.003459	0.004974	0.004635
PAX5	-0.000467	0.00221	0.001083	0.003777
PAX6	-0.001128	0.003434	-0.002023	0.004602
PAX7_NOBOX	0.000154	0.003309	0.000679	0.004434
PAX8	0.003727	0.003505	-0.004409	0.004697
PBX1	0.004369	0.003482	-0.003916	0.004666
PBX2	-0.000364	0.003848	0.00182	0.005157
PBX3	0.006259	0.002896	-0.005109	0.00388
PDX1	-0.001579	0.003534	0.000738	0.004735
PGR	-0.000256	0.003338	-0.000264	0.004473
PITX1	0.005692	0.003903	-0.007973	0.002846
PITX2	-0.000859	0.00385	0.00017	0.005159
PITX3	0.005655	0.004033	-0.006704	0.005077
PKNOX1_TGIF2	6.9e-05	0.003272	-0.002824	0.004985
PKNOX2	-5.8e-05	0.003674	-0.00081	0.004923
PLAG1	0.000413	0.003625	-0.001898	0.004858
PLAGL1	-0.005922	0.003729	0.006711	0.003956
POU1F1	-0.000424	0.003443	0.001104	0.004614
POU2F1	-0.000344	0.003557	-0.0003	0.004766
POU2F2_POU3F1	0.002262	0.003695	-0.003437	0.004221
POU3F2	0.003386	0.00235	-0.004295	0.005065
POU3F3_POU3F4	-0.003987	0.003334	0.003587	0.004467
POU4F1_POU4F3	0.001325	0.003412	-0.003614	0.004572
POU4F2	-0.003132	0.00375	0.004332	0.005025
POU5F1_POU2F3	-0.002046	0.003669	0.002681	0.003599
POU6F1	0.001026	0.003757	-0.002481	0.005034
POU6F2	0.001932	0.003646	-0.004208	0.004885
PPARA	-0.001435	0.002987	-0.000189	0.004003
PPARD	0.001763	0.003713	-0.004225	0.004976
PPARG	-0.002118	0.003133	0.000939	0.004198
PRDM1	-0.002281	0.003506	0.00288	0.004699
PRDM14	0.001416	0.003808	-0.001794	0.005102
PRDM4	0.000159	0.003814	-0.000376	0.005111
PROX1	0.000626	0.003444	-0.000146	0.004615
PRRX1_ALX4_PHOX2A	-0.0001	0.003355	0.000662	0.004496
PTF1A	0.000767	0.003624	-0.001055	0.004856
RAD21_SMC3	-0.002339	0.002869	0.000758	0.003845
RARA	0.000368	0.003163	-0.004354	0.004238
RARB	0.001905	0.003492	-0.007035	0.00468
RARG	0.005779	0.002366	-0.002322	0.00317
RBPJ	-0.000372	0.003516	0.001598	0.004711
RCOR1_MTA3	0.00229	0.001149	-0.002324	0.001335
REL	-0.005611	0.003437	0.008282	0.004605
RELA	-0.014843	0.003302	0.018041	0.004424
RELB	-0.00071	0.003345	0.000259	0.004483
REST	-0.000333	0.003654	-0.000894	0.004896
RFX3_RFX2	0.010118	0.004591	-0.010548	0.002846
RFX5	-0.004597	0.003787	0.008447	0.005074
RFX7_RFX4_RFX1	0.004812	0.004497	-0.00876	0.004055
RHOXF1	-0.001832	0.002429	0.003436	0.003996
RORA	0.001218	0.003616	-0.003127	0.004845
RORC	-0.002048	0.003811	0.001097	0.005106
RREB1	-0.005142	0.003357	0.006071	0.004499
RUNX1_RUNX2	-0.009743	0.003542	0.014315	0.006721
RUNX3_BCL11A	-0.01142	0.003258	0.015469	0.004854
RXRA_NR2F6_NR2C2	0.004485	0.002982	-0.007771	0.004399
RXRG	-0.002244	0.002722	0.006201	0.003647
SCRT1_SCRT2	-0.000174	0.003349	0.000667	0.004488
SHOX	-0.002747	0.003468	0.001368	0.004646
SHOX2_HOXC5	0.000656	0.002733	-0.004596	0.003662
SIN3A_CHD1	-0.004626	0.002211	0.005105	0.001538
SIX1_SIX3_SIX2	-0.001513	0.003446	0.000134	0.004618
SIX4	-0.000678	0.003784	0.00212	0.005071
SIX5_SMARCC2_HCFC1	0.010261	0.003308	-0.012726	0.004084
SIX6	-0.001645	0.003663	0.001254	0.004908
SMAD1	-0.003004	0.002909	0.004117	0.003974
SMAD2	-0.001689	0.003558	0.001793	0.004768
SMAD3	-0.004034	0.003618	0.004274	0.004847
SMAD4	-0.002891	0.004003	0.004535	0.007489
SOX1	-0.000843	0.003711	0.001794	0.004973
SOX10_SOX15	0.002004	0.003409	-0.001023	0.004568
SOX11	0.00106	0.003639	-0.000251	0.004876
SOX13_SOX12	0.00264	0.002787	-0.00038	0.004424
SOX14	-0.00075	0.003479	0.0011	0.004662
SOX17	-0.004304	0.003518	0.004387	0.004395
SOX18	0.002324	0.003497	-0.003446	0.004686
SOX21	0.000689	0.003749	-0.000174	0.005024
SOX30	-0.000683	0.00374	0.001418	0.005011
SOX3_SOX2	-0.004351	0.002238	0.00046	0.004149
SOX4	-0.003324	0.00346	0.002019	0.004636
SOX5	-0.006682	0.003405	0.005642	0.004562
SOX6	-0.002995	0.00342	0.003976	0.004582
SOX7	0.001088	0.003813	0.000111	0.005109
SOX8	-0.005089	0.003388	0.001729	0.00454
SOX9	-0.000855	0.002932	0.000737	0.003929
SP1	-0.002321	0.001586	0.000808	0.002228
SP100	0.002313	0.00302	-0.000437	0.004047
SP3	0.001803	0.000824	-0.002906	0.000975
SP4_PML	-0.003023	0.00196	0.002686	0.001897
SPDEF	-0.003024	0.003398	0.003174	0.004553
SPI1	-0.013411	0.002878	0.019477	0.007456
SPIB	-0.016758	0.005296	0.022662	0.010692
SPIC	-0.011205	0.005438	0.015623	0.009937
SREBF1_TFE3	0.000886	0.002819	0.001373	0.003778
SREBF2	-0.001643	0.003759	0.001438	0.005037
SRF	-0.001112	0.003554	3.2e-05	0.004762
SRY	-0.001107	0.003418	0.002525	0.00458
STAT1_STAT3_BCL6	-0.00126	0.003084	0.003217	0.004132
STAT4	-0.000454	0.003578	0.002529	0.004794
STAT5A	-0.002228	0.002427	0.003747	0.005267
STAT5B	0.005274	0.003406	-0.002274	0.004564
STAT6	-0.001436	0.003496	0.007033	0.004684
T	-0.000466	0.003628	0.000935	0.004861
TAF1	0.005402	0.003498	-0.009524	0.002979
TAL1	-0.003195	0.001672	0.005806	0.002609
TBP	0.001905	0.004195	0.00093	0.004202
TBX1	0.002192	0.002135	-0.001608	0.002861
TBX15_MGA	0.002155	0.003075	-0.003384	0.004121
TBX19	-0.001785	0.003514	0.00383	0.004709
TBX2	0.000174	0.00327	0.001549	0.004382
TBX20	0.000819	0.003737	0.000631	0.005008
TBX21_TBR1	0.000239	0.003302	0.001047	0.004425
TBX3	-0.004249	0.003484	0.006977	0.004668
TBX4	0.001005	0.003672	-0.00113	0.00492
TBX5	-0.003862	0.003236	0.00674	0.004337
TCF12_ASCL2	0.000257	0.002267	0.003785	0.00368
TCF21	0.001997	0.003215	-0.001611	0.004308
TCF3_MYOG	-0.001337	0.002862	0.002002	0.003835
TCF7	-0.001443	0.003345	0.001529	0.005204
TCF7L1	0.000494	0.003471	-0.001576	0.004651
TCF7L2	-0.001441	0.003521	0.003223	0.004718
TEAD3_TEAD1	0.007315	0.004364	-0.01458	0.003928
TEAD4	-0.002391	0.003425	0.001413	0.004589
TFAP2B	-0.002295	0.002933	0.006356	0.00393
TFAP2C	-0.003898	0.002161	0.0054	0.002262
TFAP2E	-0.002242	0.003693	0.001631	0.004948
TFAP4_MSC	-0.005059	0.003082	0.004893	0.00413
TFCP2	0.000383	0.003338	-0.002217	0.004473
TFCP2L1	-0.003575	0.003367	0.004811	0.004511
TFDP1	-0.003543	0.001488	0.001576	0.002348
TFEC_MITF_ARNTL_BHLHE41	0.001033	0.002872	-0.004351	0.003848
TGIF1	-0.002342	0.003034	-0.001644	0.004066
THRA_RXRB	0.002023	0.003352	-0.004327	0.004492
THRB	-0.001304	0.003822	0.002859	0.005121
TLX1_NFIC	0.001102	0.003374	-0.003118	0.004114
TLX2	-0.005098	0.003047	0.009083	0.004083
TP53	-0.000285	0.00338	0.002968	0.004529
TP63	0.002321	0.003287	-0.001851	0.004405
TP73	0.000462	0.003702	-0.000528	0.004961
TWIST1_SNAI1	0.000249	0.002818	-0.002345	0.003776
UBP1	-0.000227	0.003805	-0.000124	0.005098
VAX1_GSX2	-0.003411	0.00362	0.003968	0.00485
VAX2_RHOXF2	-0.001553	0.003772	0.002504	0.005055
VDR	4e-06	0.003402	-0.003465	0.004559
VENTX	0.000585	0.003649	-0.000122	0.004889
VSX1	0.001295	0.00342	-0.003497	0.004583
WRNIP1	-0.007429	0.002142	0.008813	0.002807
WT1_MTF1_ZBTB7B	0.001504	0.001054	-0.000621	0.001413
XBP1	-0.005117	0.003529	0.003552	0.004728
YBX1_FOS_NFYC_NFYA_NFYB_CEBPZ	0.002132	0.001914	-0.003463	0.003268
YY1_YY2	0.004086	0.004123	-0.007218	0.007
ZBED1	0.000207	0.003886	-0.001367	0.005208
ZBTB12	-0.000589	0.00365	0.002747	0.00489
ZBTB14	-0.005877	0.002078	0.006122	0.002784
ZBTB16	0.002191	0.003521	0.000924	0.004718
ZBTB18	-0.002219	0.003568	0.006502	0.004781
ZBTB3	5.3e-05	0.003762	0.00121	0.005041
ZBTB33_CHD2	0.000918	0.002172	-0.002853	0.004291
ZBTB4	0.002496	0.003595	-0.002728	0.004817
ZBTB49	-0.002108	0.003728	0.000494	0.004995
ZBTB6	-0.003313	0.003257	9.2e-05	0.003655
ZBTB7A_ZBTB7C	0.002609	0.003511	-0.0026	0.004704
ZEB1	0.005904	0.001854	-0.007258	0.002532
ZFHX3	0.002062	0.003771	-0.004107	0.005052
ZFX	-0.00028	0.002287	-0.001138	0.00252
ZIC1	-0.000426	0.003576	0.002515	0.004792
ZIC2_GLI1	0.001214	0.003437	-0.001351	0.004606
ZIC3_ZIC4	-0.000351	0.003026	0.000868	0.004055
ZKSCAN1	0.000556	0.003567	-0.001195	0.00478
ZKSCAN3	-0.000971	0.003828	-0.00113	0.005129
ZNF143	0.004884	0.002551	-0.007721	0.003418
ZNF148	-0.002386	0.002965	0.004577	0.003973
ZNF232	0.00076	0.003812	-6e-05	0.005108
ZNF263	-0.004158	0.00228	0.00443	0.003055
ZNF274	0.001774	0.003795	-0.002992	0.005085
ZNF282	0.001345	0.003722	-0.002561	0.004987
ZNF333	0.000214	0.003688	5e-06	0.004941
ZNF35	-0.000762	0.003848	0.001389	0.005156
ZNF350	-0.001565	0.003713	0.001338	0.004975
ZNF384	-0.001773	0.001723	0.002082	0.002309
ZNF410	0.000279	0.003852	-0.001817	0.005162
ZNF423	0.001302	0.003661	-0.00231	0.004906
ZNF524	0.001127	0.002401	-0.003392	0.003075
ZNF652	-0.001989	0.003049	0.007024	0.004085
ZNF691	-0.00057	0.003722	0.004099	0.004987
ZNF711_TFAP2A_TFAP2D	-0.001711	0.00099	0.001068	0.00108
ZNF740_ZNF219	0.002208	0.002947	-0.002847	0.003949
ZNF784	-0.004816	0.003321	0.00724	0.00445
ZNF8	-0.000675	0.003831	-1.6e-05	0.005133
ZSCAN4	-0.001396	0.003549	0.001836	0.004756
