# Supplementary material for: Chemogenomic Screening in a Patient‐Derived 3D Fatty Liver Disease Model Reveals the CHRM1‐TRPM8 Axis as a Novel Module for Targeted Intervention
Source: Adv Sci (Weinh). 2024 Nov 28;12(3):2407572. doi: 10.1002/advs.202407572 (PMC11744578; doi:10.1002/advs.202407572)
Supplement: Supplementary file 2 — Supporting Figure and Table [file ADVS-12-2407572-s002.zip › Supplementary Table 5_revision.xlsx]

## Sheet: Table S5
Up regulated in control	Gene Set	Description	Size	Overlap	Expected	Enrichment Ratio	pValue	FDR
	R-HSA-381426	Regulation of Insulin-like Growth Factor (IGF) transport and uptake by Insulin-like Growth Factor Binding Proteins (IGFBPs)	125	16	1.21992	13.1157	5.33e-14	8.73e-11
	R-HSA-8957275	Post-translational protein phosphorylation	108	15	1.05401	14.2314	1.01e-13	8.73e-11
	R-HSA-156588	Glucuronidation	25	7	0.243983	28.6905	2.86e-09	1.64e-06
	R-HSA-211859	Biological oxidations	223	13	2.17633	5.97336	2.36e-07	0.000102
	R-HSA-2142688	Synthesis of 5-eicosatetraenoic acids	9	4	0.087834	45.5405	1.04e-06	0.000309
	R-HSA-156580	Phase II - Conjugation of compounds	109	9	1.06377	8.4605	1.07e-06	0.000309
	R-HSA-2142770	Synthesis of 15-eicosatetraenoic acid derivatives	6	3	0.058556	51.233	1.77e-05	0.00436331
	R-HSA-2142753	Arachidonic acid metabolism	59	6	0.575801	10.4203	2.21e-05	0.00477774
	R-HSA-2142712	Synthesis of 12-eicosatetraenoic acid derivatives	7	3	0.0683153	43.914	3.07e-05	0.00589678
	R-HSA-166663	Initial triggering of complement	23	4	0.224465	17.8202	6.57e-05	0.0113508
Up regulated in MASH	R-HSA-2173782	Binding and Uptake of Ligands by Scavenger Receptors	96	8	0.676521	11.8252	2.85e-07	4.92e-05
	R-HSA-1474290	Collagen formation	90	11	1.44969	7.58784	1.9e-07	3.64e-05
	R-HSA-1650814	Collagen biosynthesis and modifying enzymes	67	10	1.07921	9.26602	1.01e-07	2.19e-05
	R-HSA-191273	Cholesterol biosynthesis	25	7	0.402691	17.3831	9.36e-08	2.19e-05
	R-HSA-3000178	ECM proteoglycans	76	11	1.22418	8.9856	3.17e-08	9.13e-06
	R-HSA-1474244	Extracellular matrix organization	301	21	4.8484	4.33133	1.45e-08	5.01e-06
	R-HSA-5368287	Mitochondrial translation	96	14	1.49801	9.34573	2.27e-10	9.82e-08
	R-HSA-5419276	Mitochondrial translation termination	87	14	1.40136	9.99026	9.02e-11	5.19e-08
	R-HSA-5368286	Mitochondrial translation initiation	86	14	1.40136	9.99026	9.02e-11	5.19e-08
	R-HSA-5389840	Mitochondrial translation elongation	87	14	1.40136	9.99026	9.02e-11	5.19e-08
