# Supplementary material for: Chemogenomic Screening in a Patient‐Derived 3D Fatty Liver Disease Model Reveals the CHRM1‐TRPM8 Axis as a Novel Module for Targeted Intervention
Source: Adv Sci (Weinh). 2024 Nov 28;12(3):2407572. doi: 10.1002/advs.202407572 (PMC11744578; doi:10.1002/advs.202407572)
Supplement: Supplementary file 2 — Supporting Figure and Table [file ADVS-12-2407572-s002.zip › Supplementary table 6_revision.xlsx]

## Sheet: Table S6
Lipids	q-value	Fold change MASH-vs-Ctrl
AcCa (18:0)	0.0481681	4.18225
Cer (d44:2)b.(d20:1/24:1)	0.0288641	0.455015
Cer (m34:1).(m18:1/16:0)	0.00248045	9.02521
Cer (m38:1).(m18:1/20:0)	0.00815044	2.0951
Cer (m42:2).(m18:1/24:1)	0.00616996	2.62529
DAG (32:1/FA16:1)	0.013783	3.20945
DAG (32:1/FA18:1)	0.0271242	3.76938
DAG (32:2/FA16:1)	0.0272028	3.68059
DAG (34:1/FA18:1)	0.00815044	2.24458
DAG (34:2/FA18:1)	0.00794954	2.15377
DAG (34:2/FA18:2)	0.0288641	2.76098
DAG (36:2/FA18:1)	0.027794	2.95303
FA (16:1)	0.0004896	6.34179
FA (18:2)	0.00815167	2.53565
FA (20:2)	0.016959	0.481581
FA (20:4)	0.0232825	0.286215
FA (22:6)	0.0154828	0.22859
GM3 (d36:1).(d18:1/18:0)	0.0334333	0.310431
LPC (16:0)	0.0485239	0.31709
LPC (18:0)	0.00315771	0.336869
LPC (19:1)	0.00157284	0.402957
LPC (20:3)	0.00501692	0.447449
LPC (22:0)a	0.0168707	0.466728
LPC (22:0)b	0.00721514	0.375838
LPC (22:4)	0.00788696	0.350287
LPC (22:4)a	0.00389559	0.41059
LPC (22:4)b	0.009972	0.435225
LPC (22:5)	0.0323989	0.385418
LPC (22:6)	0.0141506	0.467559
LPC (24:0)	0.0244289	0.417673
LPC (24:1)	0.00315771	0.412199
LPC (24:5)	0.00389559	0.370509
LPC (26:1)	0.0177294	0.429291
LPE (22:6)	0.00150215	0.382176
PC (32:0).(16:0/16:0)	0.00746883	0.23602
PC (34:1).(16:0/18:1)	0.00799706	0.406882
PC (34:4)	0.0290842	0.398599
PC (35:1)a	0.0237793	0.392707
PC (35:2)b	0.00252083	0.417711
PC (36:1).(16:0/20:1)	0.0138131	0.403895
PC (36:5)b	0.0120822	0.30658
PC (37:1)a	0.00672796	0.244606
PC (37:4)b	0.013783	0.479065
PC (37:6)	0.00315771	0.449111
PC (38:2)a	0.015921	0.368687
PC (38:2)a.(18:0/20:2)	0.00248045	0.245223
PC (38:3)	0.00315771	0.423592
PC (38:4).(18:0/20:4)	0.00389559	0.483418
PC (38:4)b	0.0183841	0.458744
PC (39:5)b	0.00315771	0.482378
PC (40:5)b	0.00191435	0.49404
PC (40:8)	0.00191435	0.434545
PE (32:0)	0.00248045	0.367808
PE (34:1)	0.00389559	2.23553
PE (34:2)	0.00150215	3.25983
PE (36:0)	0.00253396	2.54823
PE (38:4)	0.00315771	2.04003
PE (40:6)	0.00794954	0.486312
PE (O-36:2)	0.00253396	0.251094
PE (O-36:5)	0.00568829	0.473617
PE (P-16:0/18:1)	0.0164682	2.88366
PE (P-16:0/18:2)	0.00315771	4.68409
PE (P-16:0/20:4)	0.00501692	2.3178
PE (P-18:0/22:6)	0.00248045	0.492676
PE (P-20:0/20:4)	0.00248045	0.353827
PI (34:1).(18:0/16:1)	0.00501692	3.86342
PI (34:2).(16:0/18:2)	0.0321363	4.00967
PI (36:4).(16:0/20:4)	0.0181377	2.2364
SM (d30:1)	0.0071691	0.449005
SM (d38:4)	0.00438818	2.16099
SM (d42:3)a	0.0141506	0.487966
TAG (44:0/FA14:0)	0.00255449	0.443969
TAG (47:1/FA15:0)	0.00960739	2.19478
TAG (47:1/FA16:0)	0.00566794	2.32178
TAG (47:1/FA16:1)	0.00803429	2.35413
TAG (47:1/FA18:1)	0.0177294	2.11426
TAG (48:1/FA14:0)	0.00566794	3.7748
TAG (48:1/FA16:0)	0.00169176	4.84196
TAG (48:1/FA16:1)	0.00315771	3.47044
TAG (49:1/FA15:0)	0.00998067	2.72921
TAG (51:3/FA16:0)	0.00157284	5.13925
TAG (52:4/FA20:4)	0.00794954	2.30975
TAG (56:3/FA18:0)	0.00191435	4.16577
TAG (56:3/FA20:1)	0.00169176	6.6103
TAG (56:4/FA18:0)	0.00150215	6.94872
TAG (56:4/FA20:2)	0.00227685	2.89332
TAG (56:4/FA20:3)	0.00315771	3.29771
CE (18:0)	0.183857	0.519078
CE (18:2)	0.00612183	0.63941
CE (20:2)	0.0146215	0.690657
Cer (d34:0)a.(d18:0/16:0)	0.0490529	0.615435
Cer (d34:0)b.(d16:0/18:0)	0.0232825	0.708319
Cer (d34:1).(d16:1/18:0)	0.0586114	0.772876
Cer (d36:1).(d18:1/18:0)	0.046099	0.712987
Cer (d40:0).(d18:0/22:0)	0.284268	0.815784
Cer (d40:1)a.(d18:1/22:0)	0.0413684	0.683842
Cer (d40:1)c.(d17:1/23:0)	0.284456	0.88627
Cer (d40:1)d.(d16:1/24:0)	0.00794954	1.74253
Cer (d40:2).(d18:1/22:1)	0.101935	0.819848
Cer (d41:0).(d17:0/24:0)	0.497524	0.838089
Cer (d42:1)a.(d18:0/24:1)	0.0309226	0.716159
Cer (d42:1)b.(d18:1/24:0)	0.0301753	0.622695
Cer (d42:2)a.(d18:1/24:1)	0.0462124	0.86724
Cer (d42:2)b.(d18:1/24:1)	0.22403	0.934697
Cer (d42:3)a.(d18:1/24:2)	0.42417	0.936567
Cer (d42:3)b.(d18:2/24:1)	0.22403	0.878533
Cer (d43:2)a.(d18:1/25:1)	0.918146	1.01231
Cer (d43:2)b.(d19:1/24:1)	0.013996	0.699821
Cer (d44:0).(d20:0/24:0)	0.015921	0.55344
Cer (d44:2)a.(d18:1/26:1)	0.0814406	0.715809
Cer (m34:0).(m18:0/16:0)	0.986548	0.990189
Cer (m36:0).(m18:0/18:0)	0.0662128	6.87476
Cer (m36:1)b.(m18:1/18:0)	0.0759245	1.5263
Cer (m36:2).(m18:2/18:0)	0.509618	1.08925
Cer (m38:0).(m18:0/20:0)	0.0544191	0.844715
Cer (m40:0).(m18:0/22:0)	0.913439	0.981526
Cer (m40:1).(m18:1/22:0)	0.0232825	1.40036
Cer (m42:0).(m18:0/24:0)	0.241274	0.921578
Cer (m42:1).(m18:0/24:1)	0.110694	1.29987
CerG (d38:1).(d18:1/20:0)	0.19967	1.17864
CerG (d40:1).(d18:1/22:0)	0.22403	0.892995
CerG (d41:1).(d18:1/23:0)	0.912374	1.02319
CerG (d42:1).(d18:1/24:0)	0.844028	0.919022
CerG (d42:2).(d18:1/24:1)	0.656616	0.875946
CerG3 (d34:1).(d18:1/16:0)	0.284456	0.802616
CerG3 (d40:1).(d18:1/22:0)	0.388938	1.14562
CerG3 (d42:2).(d18:1/24:1)	0.813138	0.894014
Cholesterol	0.57047	0.844973
DAG (30:0/FA16:0)	0.127802	1.67828
DAG (30:1/FA16:1)	0.126139	0.71558
DAG (32:2/FA14:0)	0.284456	1.45139
DAG (32:2/FA18:2)	0.15423	0.613242
DAG (34:1/FA16:0)	0.226084	0.6491
DAG (34:2/FA16:0)	0.638597	1.13504
DAG (34:2/FA16:1)	0.648582	1.12867
DAG (36:3/FA18:1)	0.01589	1.77944
DAG (36:4/FA18:2)	0.813408	1.07003
DAG (38:5/FA18:1)	0.162896	0.57616
DAG (38:5/FA20:4)	0.379533	0.744319
DAG (38:6/FA20:4)	0.430776	0.762274
DCer (d38:0).(d18:0/20:0)	0.166852	0.507555
DCer (d41:0).(d18:0/23:0)	0.00389559	0.689619
DCer (d43:1).(d18:0/25:1)	0.139085	0.736466
DSB (m18:0)	0.169935	0.643834
FA (14:0)	0.126139	1.47947
FA (16:0)	0.813138	0.959212
FA (18:0)	0.620988	0.82529
FA (18:1)	0.284456	1.68422
FA (18:3)	0.0806423	0.37702
FA (20:1)	0.133628	0.459807
FA (22:4)	0.104491	0.56093
LPC (14:0)	0.0309226	0.541529
LPC (16:1)	0.918146	1.01249
LPC (17:0)	0.153308	0.647219
LPC (18:1)	0.00501692	0.531695
LPC (18:2)	0.0759245	1.18369
LPC (18:3)	0.0680322	0.65761
LPC (19:0)	0.135146	0.603239
LPC (20:1)a	0.499492	1.23832
LPC (20:1)b	0.033929	0.54331
LPC (20:2)	0.0442117	0.56491
LPC (20:4)	0.0428635	0.577727
LPC (20:5)	0.0610762	0.499614
LPG (18:1)	0.222674	0.566379
LPI (16:0)	0.498984	0.740488
LPI (18:0)	0.928431	1.02948
LPI (18:1)	0.13879	0.520048
LPI (18:2)	0.353839	1.39064
LPI (20:3)	0.163912	0.496813
LPI (20:4)	0.29149	0.684767
MAG (16:0)	0.178726	0.518972
MAG (18:0)	0.287705	4.92985
MAG (18:1)a	0.644931	0.892968
MAG (18:1)b	0.221259	3.40468
MAG (20:3)	0.137801	9.17463
MAG (22:0)	0.353896	2.36549
PC (28:0)	0.246069	1.39409
PC (30:0)	0.00315771	0.62187
PC (30:1)	0.0490529	0.79313
PC (31:1)	0.735386	0.963883
PC (32:0)	0.813138	1.01573
PC (32:1)	0.107362	1.28028
PC (32:1).(16:0/16:1)	0.0569154	1.16278
PC (33:2)	0.452288	1.0595
PC (34:1)	0.00803429	1.30953
PC (34:2)	0.0790874	1.20006
PC (34:2).(16:0/18:2)	0.00157284	1.31617
PC (34:3)	0.0671731	1.16425
PC (35:1)b	0.0449766	0.686618
PC (35:2)a	0.00315771	0.582962
PC (36:0)a	0.0106358	0.573214
PC (36:0)a.(18:0/18:0)	0.575017	0.9327
PC (36:0)b	0.0814406	0.648324
PC (36:1)	0.0924569	0.681204
PC (36:1).(18:0/18:1)	0.0650047	0.425105
PC (36:2)a	0.533734	0.961765
PC (36:2)b	0.284456	0.859112
PC (36:2)b.(18:0/18:2)	0.0591032	1.30607
PC (36:2)c.(18:1/18:1)	0.0416998	0.786
PC (36:3)a.(16:0/20:3)	0.112161	1.48303
PC (36:3)b.(18:1/18:2)	0.128156	0.744613
PC (36:4).(16:0/20:4)	0.813138	0.902479
PC (36:5)a	0.374871	0.865981
PC (36:6)	0.986548	1.00237
PC (37:1)b	0.00703759	0.647406
PC (37:2)b	0.00703759	0.647406
PC (37:3)a	0.0154828	0.59435
PC (37:3)b	0.0638351	0.417639
PC (38:2)b	0.193326	0.592508
PC (38:3).(18:0/20:3)	0.00438818	0.527554
PC (40:5)a	0.00815044	0.541627
PC (40:6)	0.0586114	0.391965
PC (40:6).(18:0/22:6)	0.143506	0.559527
PC (40:7)	0.015921	0.584301
PE (32:1)	0.00703759	1.9698
PE (36:1)	0.469299	0.934637
PE (36:2)	0.951634	0.993284
PE (36:4)	0.00974891	1.30924
PE (38:6)	0.0711543	0.633317
PE (O-36:6)	0.0199667	1.807
PE (P-16:0/22:5)	0.0157803	1.74062
PE (P-16:0/22:6)	0.290613	1.06719
PE (P-18:0/18:1)	0.00815044	1.6077
PE (P-18:0/20:4)	0.00389559	0.628858
PI (32:1)	0.284456	1.36838
PI (32:1).(16:0/16:1)	0.0106276	0.757867
PI (34:1).(16:0/18:1)	0.734238	1.1145
PI (34:1).Q3	0.110694	0.589104
PI (36:1).(18:0/18:1)	0.457217	0.806344
PI (38:5)a.(16:0/22:5)	0.29149	1.10194
PS (36:1)	0.061127	0.586367
PS (36:2)	0.88145	0.97383
PS (40:6)	0.859785	1.0278
SM (d32:1)	0.272916	0.829784
SM (d32:2)	0.0924569	0.809136
SM (d34:1)	0.0352796	1.39929
SM (d34:2(OH))	0.477078	0.931394
SM (d34:2)	0.0285587	0.656821
SM (d36:1)	0.021508	0.672761
SM (d36:1).(d18:1/18:0)	0.0983343	0.894642
SM (d36:2).(d18:2/18:0)	0.0352796	0.748665
SM (d36:2)a	0.147186	0.645426
SM (d36:3)	0.0506782	0.756757
SM (d38:0)	0.0118545	0.73753
SM (d39:1)	0.762414	1.02541
SM (d40:3)a	0.031272	0.628405
SM (d41:1)	0.0150025	0.58786
SM (d41:2).(d18:1/23:1)	0.0281766	0.739322
SM (d42:2).(d18:1/24:1)	0.0656624	0.717377
SM (d42:3)b	0.0321363	0.768017
SM (d43:2)a	0.0273186	0.798598
SM (d43:2)b	0.00157284	0.519825
SM (d43:3)	0.00150215	0.500921
SM (d44:2).(d18:1/26:1)	0.00660157	0.56408
SM (t38:4)	0.00696819	1.3842
SM (t42:3)	0.616611	1.05097
TAG (44:0/FA16:0)	0.294893	1.35185
TAG (47:1/FA14:0)	0.160012	1.59396
TAG (49:1/FA16:0)	0.0134054	1.9939
TAG (49:1/FA17:1)	0.22094	1.24117
TAG (49:1/FA18:1)	0.385578	0.76481
TAG (49:2/FA18:2)	0.031272	1.80707
TAG (50:3/FA18:3)	0.0237631	1.31745
TAG (56:3/FA18:1)	0.0106931	1.86096
TAG (56:4/FA18:1)	0.00815044	1.83284
