# Supplementary material for: Chemogenomic Screening in a Patient‐Derived 3D Fatty Liver Disease Model Reveals the CHRM1‐TRPM8 Axis as a Novel Module for Targeted Intervention
Source: Adv Sci (Weinh). 2024 Nov 28;12(3):2407572. doi: 10.1002/advs.202407572 (PMC11744578; doi:10.1002/advs.202407572)
Supplement: Supplementary file 2 — Supporting Figure and Table [file ADVS-12-2407572-s002.zip › Supplementary Table 7_revision.xlsx]

## Sheet: Table S7
Probe	Mechanism of actions	Concentration (uM)	Viability % DMSO
A-485	Inhibitor	0.1	101.642
GSK-046	Inhibitor	1	96.7165
GSK-620	Inhibitor	1	117.336
GSK-778	Inhibitor	1	118.059
GSK-789	Inhibitor	1	52.1808
GSK-973	Inhibitor	1	103.296
WM-1119	Inhibitor	1	106.91
(R)-9s	Antagonist	1	104.129
(R)-ZINC-3573	Agonist	1	111.48
A-192621	Antagonist	1	103.774
ABT-546	Antagonist	0.1	107.29
ABT-724	Agonist	1	117.067
BAY-386	Antagonist	1	120.828
BAY-6672	Antagonist	1	105.611
BAY-784	Antagonist	0.1	102.928
BAY-899	Allosteric antagonist	1	92.2813
BI-639667	Antagonist	1	60.2426
CRTH2antagonist	Antagonist	1	106.665
KISS1-305	Agonist	0.1	106.898
MRL-650	Inverse agonist	1	116.908
PQCA	Positive allosteric modulator	1	111.823
Ogerin	Positive allosteric modulator	1	94.3519
PF-04418948	Antagonist	0.1	157.314
PPTN	Antagonist	1	91.2644
TP-024	Agonist	1	111.37
UCSF924	Agonist	1	147.219
A-079	Antagonist	1	98.7381
A-1596586	Corrector	1	88.5322
BAY-1797	Inhibitor	1	19.26
BAY-390	Inhibitor	0.1	96.9248
BI-9627	Antagonist	1	78.4244
PF-05105679	Antagonist	1	125.876
DDR-TRK-1	Inhibitor	1	#N/A
FM-381	Inhibitor	1	#N/A
MK-2206-2HCL	Allosteric inhibitor	1	52.2327
MU1210	Inhibitor	1	#N/A
NR-162	Inhibitor	1	#N/A
NVS-PAK1-1	Allosteric inhibitor	1	#N/A
Selumetinib	Allosteric inhibitor	1	68.6082
SGC-AAK1-1	Inhibitor	1	#N/A
SGC-CAMKK2-1	Inhibitor	1	#N/A
SGC-CLK-1	Inhibitor	1	#N/A
TH-257	Allosteric inhibitor	1	#N/A
Trametinib	Allosteric inhibitor	1	#N/A
BAY-1125976	Allosteric inhibitor	1	75.1654
BAY-3827	Inhibitor	1	84.2318
BAY-474	Inhibitor	1	110.586
BAY-549	Inhibitor	0.1	83.6927
BAY-826	Inhibitor	0.1	143.519
BAY-885	Inhibitor	1	98.6155
BAY-985	Inhibitor	1	38.1157
ERKi	Inhibitor	1	75.0429
FS-694	Inhibitor (Type 1.5 binding mode)	1	74.8101
MLi-2	Inhibitor	0.1	79.2575
MRL-SYKi	Inhibitor	0.1	98.7748
Skepinone-L	Inhibitor (Type 1 binding mode)	1	89.1949
SR-302	Inhibitor	0.1	134.097
SR-318	Inhibitor (Type 2 binding mode)	0.1	81.4384
T3-CLK	Inhibitor	1	108.76
TP-008	Inhibitor	1	90.0147
TP-030-1	Inhibitor	0.1	87.5888
TP-030-2	Inhibitor	0.1	69.5295
ABT-100	Inhibitor	1	113.146
BAY-069	Inhibitor	1	62.4724
BAY-179	Inhibitor	1	35.4325
BAY-293	Inhibitor	1	0.873438
BAY-678	Inhibitor	1	132.112
BAY-707	Inhibitor	1	74.9326
BAY-7598	Inhibitor	0.1	97.3046
BAY-876	Inhibitor	1	21.4531
BI-1230	Inhibitor	1	0.71061
BI-1935	Inhibitor	1	34.6974
BI-2545	Inhibitor	1	76.5499
BI-4394	Inhibitor	0.1	106.138
BI-665915	Inhibitor	0.1	84.4156
BI-99179	Inhibitor	1	55.6481
BTZO-1	Activator	1	73.4624
GSM1	Modulator	1	126.035
IPP/CNRS-A017	Inhibitor	1	46.0794
MRK-560	Inhibitor	0.1	76.0843
MSD-CYP11B2	Inhibitor	1	96.6185
NVS-MALT1	Allosteric inhibitor	1	33.9255
PF-04457845	Inhibitor	1	77.7873
T-26c	Inhibitor	0.1	124.969
THPP-1	Inhibitor	1	116.038
TP-004	Inhibitor	1	115.866
TP-020	Inhibitor	1	121.147
A-1155463	Inhibitor	1	117.177
A-1211212	Inhibitor	1	125.508
BI-1950	Inhibitor	1	120.828
BI-653048	Agonist	1	116.209
TP-021	Inhibitor	1	146.741
